# Supplementary material for: Gene network analyses unveil possible molecular basis underlying drug-induced glaucoma
Source: BMC Med Genomics. 2021 Apr 19;14:109. doi: 10.1186/s12920-021-00960-9 (PMC8056654; doi:10.1186/s12920-021-00960-9)
Supplement: Supplementary file 2 — Additional file 2. Detailed information of 1,114 gene expression profiles from the LINCS project. [file 12920_2021_960_MOESM2_ESM.xlsx]

## Sheet: Sheet 1
Pert name	Cell line	Pert dose (um)	Pert time (h)	p value	L1000CDS ID	LINCS ID	DBID	CAS	Market State
budesonide	HA1E	10	24	0.0068	543da2a3e4b0e6d1d5177337	BRD-A60571864	DB01222	51333-22-3	Approved
mitoxantrone	HA1E	10	6	0	543e797be4b0e6d1d518da9a	BRD-K21680192	DB01204	65271-80-9	Approved
estradiol-cypionate	VCAP	10	24	0.001	543da96ce4b0e6d1d5177f8e	BRD-A91452556	DB13954	313-06-4	Approved
digoxin	HA1E	10	6	0	543da31ae4b0e6d1d517744b	BRD-A94756469	DB00390	20830-75-5	Approved
methylene-blue	VCAP	10	24	0	543dd4fee4b0e6d1d517e2e0	BRD-K16406336	DB09241	61-73-4	Approved
perhexiline	HCC515	10	24	0	543dc2cbe4b0e6d1d517abb0	BRD-A19633847	DB01074	6621-47-2	Approved
acyclovir	MCF7	10	24	0.0035	543df720e4b0e6d1d5181796	BRD-K32318651	DB00787	59277-89-3	Approved
amsacrine	A549	10	24	0	543e4e6be4b0e6d1d51889a2	BRD-K98490050	DB00276	51264-14-3	Approved
ketorolac	A549	10	24	0.0004	543e4e6ee4b0e6d1d51889c6	BRD-A40639672	DB00465	74103-06-3	Approved
SN-38	HT29	0.35	6	0	543dc6aee4b0e6d1d517b59e	BRD-A36630025	DB05482	86639-52-3	Investigational
retinol	VCAP	10	6	0.0064	543e4d72e4b0e6d1d51886e3	BRD-K22429181	DB00162	68-26-8	Approved
methylene-blue	PC3	10	24	0	543dccf9e4b0e6d1d517c7bf	BRD-K16406336	DB09241	61-73-4	Approved
calcipotriol	MCF7	10	6	0.0058	543db477e4b0e6d1d51790f2	BRD-K56429665	DB02300	112965-21-6	Approved
desoximetasone	HCC515	10	6	0.0014	543dfd7fe4b0e6d1d51824e8	BRD-K30697463	DB00547	382-67-2	Approved
cladribine	MCF7	10	24	0	543e7d27e4b0e6d1d518deb7	BRD-K93034159	DB00242	4291-63-8	Approved
mitomycin-c	MCF7	10	6	0	543da653e4b0e6d1d5177bcc	BRD-A48237631	DB00305	50-07-7	Approved
mestinon	PC3	10	24	0.0059	543e80c3e4b0e6d1d518e169	BRD-K69688083	DB00545	155-97-5	Approved
cyclosporin-a	HT29	10	6	0	543e6444e4b0e6d1d518bd53	BRD-A64290322	DB00091	59865-13-3	Approved
salbutamol	VCAP	10	24	0.0098	543e0d4ae4b0e6d1d5183d58	BRD-A88254928	DB01001	18559-94-9	Approved
betamethasone	A549	10	24	0	543e4e63e4b0e6d1d5188944	BRD-A02180903	DB00443	378-44-9	Approved
methylene-blue	A549	10	6	0.004	543dbcfae4b0e6d1d5179bf4	BRD-K16406336	DB09241	61-73-4	Approved
fluocinolone-acetonide	A549	10	6	0	543dadc7e4b0e6d1d5178679	BRD-A15297126	DB00591	67-73-2	Approved
prednisolone-acetate	HA1E	10	24	0.0032	543da28ee4b0e6d1d5177246	BRD-A01643550	DB15566	52-21-1	Approved
sirolimus	HA1E	10	6	0	543dc0e9e4b0e6d1d517a7e4	BRD-A79768653	DB00877	53123-88-9	Approved
amiodarone	HT29	10	24	0.002	543dc5bbe4b0e6d1d517b3f3	BRD-K17561142	DB01118	1951-25-3	Approved
thiothixene	VCAP	10	6	0.0002	543dfb42e4b0e6d1d5181e11	BRD-K55070890	DB01623	3313-26-6	Approved
fluticasone	A549	10	24	0.0016	543e5ad9e4b0e6d1d518a90c	BRD-A59943784	DB13867	90566-53-3	Approved
nilotinib	HA1E	10	6	0	543e39f4e4b0e6d1d5187531	BRD-K81528515	DB04868	641571-10-0	Approved
everolimus	A375	10	6	0.0034	543e35cfe4b0e6d1d5186fb5	BRD-K13514097	DB01590	159351-69-6	Approved
vinblastine	HT29	10	6	0	543e56fbe4b0e6d1d5189ed6	BRD-A22783572	DB00570	865-21-4	Approved
bromocriptine	PC3	10	24	0.0036	543d9aede4b0e6d1d517601d	BRD-A69960130	DB01200	25614-03-3	Approved
sirolimus	HT29	10	6	0.0003	543e155ae4b0e6d1d51848b1	BRD-K89626439	DB00877	53123-88-9	Approved
rimexolone	A549	10	24	0.0058	543e54aee4b0e6d1d51898e3	BRD-K31627533	DB00896	49697-38-3	Approved
dexamethasone	HCC515	10	24	0	543dc2b2e4b0e6d1d517aa7e	BRD-A69951442	DB01234	50-02-2	Approved
bisacodyl	VCAP	10	24	0	543da977e4b0e6d1d5178012	BRD-K39987650	DB09020	603-50-9	Approved
benzylpenicillin	HCC515	10	24	0.0045	543da389e4b0e6d1d51774ff	BRD-K55191674	DB01053	61-33-6	Approved
hydrocortisone-acetate	VCAP	10	24	0.0098	543db87be4b0e6d1d51794cd	BRD-A65767837	DB14539	50-03-3	Approved
danazol	VCAP	10	6	0	543d97dbe4b0e6d1d5175968	BRD-K48970916	DB01406	17230-88-5	Approved
nilotinib	A549	10	24	0.0001	55b1640d79091874796ccfe8	BRD-K81528515	DB04868	641571-10-0	Approved
beclomethasone-dipropionate	HCC515	10	24	0.0007	543d9977e4b0e6d1d5175e11	BRD-K97810537	DB00394	5534-09-8	Approved
paroxetine	PC3	10	6	0.0091	543da82fe4b0e6d1d5177ec3	BRD-K37991163	DB00715	61869-08-7	Approved
phenoxybenzamine	A549	10	6	0.0013	543e7869e4b0e6d1d518d940	BRD-A67799922	DB00925	59-96-1	Approved
dexamethasone	VCAP	10	6	0	543e4d6ce4b0e6d1d5188696	BRD-K38775274	DB01234	50-02-2	Approved
disulfiram	MCF7	10	6	0	5441b55de4b007b241b19a37	BRD-K32744045	DB00822	97-77-8	Approved
clocortolone-pivalate	HCC515	10	24	0.0011	543d9e71e4b0e6d1d5176981	BRD-K38003476	DB00838	34097-16-0	Approved
sertraline	HCC515	10	24	0.0048	543da392e4b0e6d1d5177571	BRD-K82036761	DB01104	79617-96-2	Approved
thiothixene	A549	10	24	0.0073	543e4e63e4b0e6d1d5188941	BRD-K97309399	DB01623	3313-26-6	Approved
piroxicam	MCF7	10	24	0.0018	543e5128e4b0e6d1d518909e	BRD-A57382968	DB00554	36322-90-4	Approved
albendazole	PC3	10	24	0.0035	543e80c6e4b0e6d1d518e190	BRD-K79131256	DB00518	54965-21-8	Approved
everolimus	A549	0.12	24	0.0007	55baa4a479091874796d0907	BRD-A25736793	DB01590	159351-69-6	Approved
SN-38	VCAP	0.35	6	0	543dd592e4b0e6d1d517e451	BRD-A36630025	DB05482	86639-52-3	Investigational
doxorubicin	HCC515	10	6	0	543daf88e4b0e6d1d5178a65	BRD-A76941896	DB00997	23214-92-8	Approved
oxiconazole	VCAP	10	24	0.0001	543e0d4fe4b0e6d1d5183d92	BRD-K23369905	DB00239	64211-45-6	Approved
sirolimus	A375	10	24	0	543dba49e4b0e6d1d51796cd	BRD-A79768653	DB00877	53123-88-9	Approved
vandetanib	HA1E	10	24	0.0001	55bab89979091874796d0a99	BRD-K77625799	DB05294	443913-73-3	Approved
fludarabine	A375	10	6	0	543e101fe4b0e6d1d518402c	BRD-K72238567	DB01073	21679-14-1	Approved
vincristine	VCAP	10	24	0.0001	543e0d52e4b0e6d1d5183dc1	BRD-K82109576	DB00541	57-22-7	Approved
flecainide	VCAP	10	24	0.0003	543e8401e4b0e6d1d518e368	BRD-A09472452	DB01195	54143-55-4	Approved
dexamethasone	HA1E	10	24	0.001	543dc003e4b0e6d1d517a78f	BRD-A69951442	DB01234	50-02-2	Approved
exemestane	VCAP	10	24	0	543da96ce4b0e6d1d5177f8a	BRD-A73741725	DB00990	107868-30-4	Approved
halcinonide	HCC515	10	24	0.0016	543d9376e4b0e6d1d5175225	BRD-K81709173	DB06786	3093-35-4	Approved
triamcinolone-acetonide	A549	10	24	0.0002	543dad0ce4b0e6d1d5178595	BRD-A92439610	DB00620	124-94-7	Approved
glycopyrrolate	MCF7	10	24	0.0051	543df704e4b0e6d1d5181649	BRD-A81233518	DB00986	51186-83-5	Approved
temsirolimus	PC3	10	6	0	543dcd99e4b0e6d1d517c829	BRD-A62025033	DB06287	162635-04-3	Approved
clobetasol	A549	10	24	0	543e4e6ee4b0e6d1d51889c8	BRD-A26095496	DB11750	25122-41-2	Approved
dexamethasone	HA1E	10	24	0.001	543dc003e4b0e6d1d517a78f	BRD-A69951442	DB01234	50-02-2	Approved
disulfiram	A549	10	6	0.0054	543e06ace4b0e6d1d5183412	BRD-K32744045	DB00822	97-77-8	Approved
prednisolone-acetate	HA1E	10	24	0.0032	543da28ee4b0e6d1d5177246	BRD-A01643550	DB15566	52-21-1	Approved
triamcinolone-acetonide	A549	10	24	0.0002	543dad0ce4b0e6d1d5178595	BRD-A92439610	DB00620	124-94-7	Approved
teniposide	HA1E	1.25	6	0	543dc0eae4b0e6d1d517a7f2	BRD-A35588707	DB00444	29767-20-2	Approved
triamcinolone	HCC515	10	24	0.0024	543d9e5ae4b0e6d1d5176878	BRD-K77554836	DB00620	124-94-7	Approved
panobinostat	HA1E	10	6	0	543e1324e4b0e6d1d518458b	BRD-K02130563	DB06603	404950-80-7	Approved
tacrolimus	HA1E	22.2	24	0.0004	543dbff2e4b0e6d1d517a6c6	BRD-K08845546	DB00864	104987-11-3	Approved
ethinyl-estradiol	MCF7	10	6	0.0038	543db470e4b0e6d1d517909c	BRD-A02367930	DB00977	57-63-6	Approved
fluocinolone-acetonide	HCC515	10	6	0.009	543daf9be4b0e6d1d5178b49	BRD-A15297126	DB00591	67-73-2	Approved
methylprednisolone	A549	10	6	0.001	543df4c5e4b0e6d1d5180f2a	BRD-K35240538	DB00959	83-43-2	Approved
beclomethasone-dipropionate	HCC515	10	24	0.0007	543d9977e4b0e6d1d5175e11	BRD-K97810537	DB00394	5534-09-8	Approved
flunisolide	A549	10	24	0.0001	543e5ac7e4b0e6d1d518a825	BRD-K49577446	DB00180	3385-03-3	Approved
norethindrone	VCAP	10	24	0	543db873e4b0e6d1d5179471	BRD-A09349126	DB00717	68-22-4	Approved
fluorometholone	A549	10	24	0.0018	543dad0fe4b0e6d1d51785ba	BRD-A13133631	DB00324	426-13-1	Approved
cyclosporin-a	PHH	10	24	0.0088	543e6037e4b0e6d1d518b3a2	BRD-A38030642	DB00091	59865-13-3	Approved
afatinib	A549	10	24	0	55b85a8279091874796cea60	BRD-A58767537	DB08916	850140-72-6	Approved
daunorubicin	HA1E	10	6	0.0001	543df559e4b0e6d1d51811b4	BRD-A68009927	DB00694	20830-81-3	Approved
thioridazine	A375	10	24	0	543dab1ee4b0e6d1d51781b9	BRD-A84481105	DB00679	50-52-2	Approved
digoxin	A375	10	6	0.0001	543e5a41e4b0e6d1d518a69d	BRD-A94756469	DB00390	20830-75-5	Approved
dexamethasone	HA1E	10	24	0.001	543dc003e4b0e6d1d517a78f	BRD-A69951442	DB01234	50-02-2	Approved
fluphenazine	A375	10	24	0.0002	543dab29e4b0e6d1d517823f	BRD-K55127134	DB00623	69-23-8	Approved
anagrelide	HCC515	10	24	0.0059	543da38de4b0e6d1d517752f	BRD-K62200014	DB00261	68475-42-3	Approved
carbamazepine	HCC515	10	6	0.0068	543da415e4b0e6d1d517771f	BRD-K71799949	DB00564	298-46-4	Approved
prednisolone-acetate	HA1E	10	24	0.0032	543da28ee4b0e6d1d5177246	BRD-A01643550	DB15566	52-21-1	Approved
dexrazoxane	A549	10	24	0.0038	543e36e9e4b0e6d1d51871a0	BRD-K07265709	DB00380	24584-09-6	Approved
dactinomycin	HA1E	10	24	0.0003	543d9d99e4b0e6d1d5176641	BRD-A73909368	DB00970	50-76-0	Approved
fluvastatin	HA1E	10	24	0	543da297e4b0e6d1d51772ad	BRD-K66296774	DB01095	93957-54-1	Approved
losartan	VCAP	10	24	0.0089	543e0d4ce4b0e6d1d5183d71	BRD-K66198023	DB00678	114798-26-4	Approved
etoposide	A549	10	24	0	543dad06e4b0e6d1d5178558	BRD-A18419789	DB00773	33419-42-0	Approved
clofarabine	HT29	10	6	0.0078	543e56fee4b0e6d1d5189eff	BRD-A82371568	DB00631	123318-82-1	Approved
mebendazole	MCF7	10	24	0	543e7d1ce4b0e6d1d518de36	BRD-K77987382	DB00643	31431-39-7	Approved
nelfinavir	PC3	10	24	0.0003	543e0ac2e4b0e6d1d5183a9f	BRD-K74117820	DB00220	159989-64-7	Approved
podophyllotoxin	MCF7	10	24	0	543e7d1ae4b0e6d1d518de24	BRD-K47869605	DB01179	518-28-5	Approved
bortezomib	MCF7	0.04	6	0	543dc956e4b0e6d1d517ba9d	BRD-K88510285	DB00188	179324-69-7	Approved
sirolimus	MCF7	10	6	0	543dc957e4b0e6d1d517baa4	BRD-A79768653	DB00877	53123-88-9	Approved
pitavastatin	VCAP	10	24	0	543e02b7e4b0e6d1d5182e1b	BRD-K30097969	DB08860	147511-69-1	Approved
thiothixene	A375	10	6	0.0056	543df401e4b0e6d1d5180c8b	BRD-K55070890	DB01623	3313-26-6	Approved
salmeterol	MCF7	10	24	0.0041	543e5134e4b0e6d1d518912c	BRD-A01320529	DB00938	89365-50-4	Approved
epirubicin	MCF7	10	6	0	543da657e4b0e6d1d5177bf4	BRD-K04548931	DB00445	56420-45-2	Approved
tolazamide	PC3	10	24	0.0063	543e80c4e4b0e6d1d518e175	BRD-K32164935	DB00839	1156-19-0	Approved
memantine	VCAP	10	6	0.0014	543e8570e4b0e6d1d518e487	BRD-A79803969	DB01043	19982-08-2	Approved
homoharringtonine	HT29	10	6	0	543e5d4be4b0e6d1d518ad97	BRD-K76674262	DB04865	26833-87-4	Approved
cortisone	PC3	10	24	0.0089	543e80cbe4b0e6d1d518e1ca	BRD-K86161929	DB14681	53-06-5	Experimental
vincristine	MCF7	10	24	0	543e5126e4b0e6d1d5189082	BRD-A60414806	DB00541	57-22-7	Approved
fluticasone-propionate	HCC515	10	24	0.0028	543d937fe4b0e6d1d517528f	BRD-K62310379	DB00588	80474-14-2	Approved
medroxyprogesterone	VCAP	10	6	0	543e8584e4b0e6d1d518e572	BRD-K82216340	DB00603	71-58-9	Approved
palbociclib	HT29	0.37	24	0.0001	55b9560779091874796cf7c2	BRD-K51313569	DB09073	571190-30-2	Approved
alclometasone	A549	10	24	0	543e4e70e4b0e6d1d51889e0	BRD-A90131694	DB00240	67452-97-5	Approved
lovastatin	HA1E	40	24	0	543dbfeee4b0e6d1d517a68b	BRD-A70155556	DB00227	75330-75-5	Approved
lovastatin	VCAP	40	24	0.0003	543dd504e4b0e6d1d517e327	BRD-A70155556	DB00227	75330-75-5	Approved
etacrynic-acid	VCAP	10	24	0.0002	543e840be4b0e6d1d518e3e3	BRD-K63630713	DB00903	58-54-8	Approved
fluticasone	HCC515	10	24	0.0045	543d937ae4b0e6d1d517524c	BRD-A59943784	DB13867	90566-53-3	Approved
lovastatin	PC3	10	24	0	543d9fb9e4b0e6d1d5176b85	BRD-K09416995	DB00227	75330-75-5	Approved
clemastine	MCF7	10	24	0.0032	543e5e4fe4b0e6d1d518af3e	BRD-K30240666	DB00283	15686-51-8	Approved
tretinoin	HA1E	40	6	0.0009	543dc0f4e4b0e6d1d517a867	BRD-K64634304	DB00755	302-79-4	Approved
amiloride	A375	10	6	0.002	543dd7afe4b0e6d1d517e8ab	BRD-K97181089	DB00594	2609-46-3	Approved
amlodipine	VCAP	10	24	0	543e0d5ee4b0e6d1d5183e49	BRD-A64297288	DB00381	88150-42-9	Approved
everolimus	PC3	10	6	0.0001	543e463be4b0e6d1d518813e	BRD-K13514097	DB01590	159351-69-6	Approved
prednisolone	PC3	10	24	0.009	543da72ee4b0e6d1d5177d2f	BRD-A27887842	DB00860	50-24-8	Approved
acitretin	VCAP	10	24	0.0022	543e4b9de4b0e6d1d5188520	BRD-K62012036	DB00459	55079-83-9	Approved
trifluridine	MCF7	10	24	0.0004	5441dd60e4b007b241b1a205	BRD-K03243820	DB00432	70-00-8	Approved
reserpine	MCF7	10	24	0	543e5117e4b0e6d1d5188fd8	BRD-K95921201	DB00206	50-55-5	Approved
retinol	MCF7	10	6	0	543e41a4e4b0e6d1d5187cd6	BRD-K13927029	DB00162	68-26-8	Approved
acyclovir	VCAP	10	6	0.0037	543dfb4ce4b0e6d1d5181e82	BRD-K32318651	DB00787	59277-89-3	Approved
megestrol	VCAP	10	6	0	543e857ce4b0e6d1d518e516	BRD-K12002134	DB00351	595-33-5	Approved
hydrocortisone-acetate	VCAP	10	24	0.0098	543db87be4b0e6d1d51794cd	BRD-A65767837	DB14539	50-03-3	Approved
retinol	MCF7	10	6	0	543e41a4e4b0e6d1d5187cd6	BRD-K13927029	DB00162	68-26-8	Approved
gemcitabine	A549	0.08	6	0.001	543dbcffe4b0e6d1d5179c2a	BRD-K15108141	DB00441	95058-81-4	Approved
prednisolone	A549	10	24	0.0013	543e4e6ce4b0e6d1d51889ad	BRD-A27887842	DB00860	50-24-8	Approved
trametinib	HCC515	10	24	0	55b1d24079091874796cd4df	BRD-K12343256	DB08911	871700-17-3	Approved
vemurafenib	PC3	10	24	0	543dcce9e4b0e6d1d517c6ff	BRD-K56343971	DB08881	918504-65-1	Approved
duloxetine	VCAP	10	24	0.0083	543e0d5ee4b0e6d1d5183e4a	BRD-K71103788	DB00476	116539-59-4	Approved
budesonide	HCC515	10	6	0.0026	543da420e4b0e6d1d517779f	BRD-A60571864	DB01222	51333-22-3	Approved
irinotecan	VCAP	10	24	0	543e0d55e4b0e6d1d5183de0	BRD-K08547377	DB00762	97682-44-5	Approved
bendroflumethiazide	VCAP	10	24	0.0001	543e8407e4b0e6d1d518e3b3	BRD-A80017228	DB00436	73-48-3	Approved
trifluoperazine	VCAP	10	6	0.0002	543dd5a0e4b0e6d1d517e4f9	BRD-K89732114	DB00831	117-89-5	Approved
azathioprine	VCAP	10	6	0.001	543e8576e4b0e6d1d518e4d1	BRD-K32821942	DB00993	446-86-6	Approved
valdecoxib	A375	177.6	24	0.0055	543dba52e4b0e6d1d5179738	BRD-K12994359	DB00580	181695-72-7	Approved
dactinomycin	A375	10	6	0	543e4deae4b0e6d1d5188812	BRD-A73909368	DB00970	50-76-0	Approved
bortezomib	A375	0.04	24	0	543dba63e4b0e6d1d517980d	BRD-K88510285	DB00188	179324-69-7	Approved
sorafenib	HCC515	10	24	0	55b8c4b279091874796cef6d	BRD-K23984367	DB00398	284461-73-0	Approved
rosuvastatin	HA1E	10	24	0	543da28ce4b0e6d1d5177230	BRD-K82941592	DB01098	287714-41-4	Approved
retinol	MCF7	10	6	0	543e41a4e4b0e6d1d5187cd6	BRD-K13927029	DB00162	68-26-8	Approved
fluvastatin	HCC515	10	24	0.0029	543da39de4b0e6d1d51775fa	BRD-K66296774	DB01095	93957-54-1	Approved
isotretinoin	MCF7	10	24	0.0012	543e7d2ce4b0e6d1d518def2	BRD-K76723084	DB00982	4759-48-2	Approved
triamcinolone-acetonide	A549	10	24	0.0002	543dad0ce4b0e6d1d5178595	BRD-A92439610	DB00620	124-94-7	Approved
cyclosporin-a	A375	10	6	0.0021	543e6187e4b0e6d1d518b6d4	BRD-A64290322	DB00091	59865-13-3	Approved
daunorubicin	A375	10	6	0	543e4deae4b0e6d1d5188819	BRD-A68009927	DB00694	20830-81-3	Approved
ruxolitinib	HT29	10	6	0.0062	543e3e1ae4b0e6d1d518799a	BRD-K53972329	DB08877	941678-49-5	Approved
ivermectin	HCC515	10	24	0.0076	543d9e5ae4b0e6d1d517687c	BRD-A48570745	DB00602	70288-86-7	Approved
elvitegravir	PC3	10	24	0.0033	543e44e6e4b0e6d1d5188016	BRD-K54472332	DB09101	697761-98-1	Approved
irinotecan	PC3	10	24	0	543e0ac8e4b0e6d1d5183ae0	BRD-K08547377	DB00762	97682-44-5	Approved
mycophenolic-acid	A375	10	6	0.0035	543e617de4b0e6d1d518b659	BRD-K31542390	DB01024	24280-93-1	Approved
trametinib	MCF7	1.11	24	0.0046	55b6721979091874796cddfd	BRD-K12343256	DB08911	871700-17-3	Approved
vorinostat	PHH	10	24	0.0053	543e47f2e4b0e6d1d5188355	BRD-K81418486	DB02546	149647-78-9	Approved
naltrexone	MCF7	10	24	0	543e5126e4b0e6d1d518908b	BRD-A66559694	DB00704	16590-41-3	Approved
diflunisal	MCF7	10	24	0.0061	543e7d2ce4b0e6d1d518def3	BRD-K22031190	DB00861	22494-42-4	Approved
amlodipine	HCC515	10	24	0.0025	543da396e4b0e6d1d51775a4	BRD-A22032524	DB00381	88150-42-9	Approved
disulfiram	A549	10	6	0.0054	543e06ace4b0e6d1d5183412	BRD-K32744045	DB00822	97-77-8	Approved
glibenclamide	PC3	10	24	0.0006	543e80c5e4b0e6d1d518e187	BRD-K36927236	DB01016	10238-21-8	Approved
idarubicin	HA1E	0.08	6	0	543dc0e5e4b0e6d1d517a7ae	BRD-A71390734	DB01177	58957-92-9	Approved
azathioprine	MCF7	10	24	0.0012	543e7d2ee4b0e6d1d518df05	BRD-K32821942	DB00993	446-86-6	Approved
betamethasone	A549	10	24	0	543e4e63e4b0e6d1d5188944	BRD-A02180903	DB00443	378-44-9	Approved
vorinostat	VCAP	10	6	0	543e1fefe4b0e6d1d5185687	BRD-K81418486	DB02546	149647-78-9	Approved
cerivastatin	PC3	10	24	0	543e0acde4b0e6d1d5183b22	BRD-K81169441	DB00439	145599-86-6	Approved
zileuton	VCAP	10	24	0	543e0d5fe4b0e6d1d5183e4f	BRD-A56359832	DB00744	111406-87-2	Approved
celecoxib	VCAP	10	6	0.0072	543dfb4ce4b0e6d1d5181e8a	BRD-K02637541	DB00482	169590-42-5	Approved
mitoxantrone	A375	10	6	0	543e77b4e4b0e6d1d518d7c3	BRD-K21680192	DB01204	65271-80-9	Approved
bortezomib	HCC515	0.04	24	0	543dc2b8e4b0e6d1d517aacb	BRD-K88510285	DB00188	179324-69-7	Approved
cyproheptadine	VCAP	10	24	0.0005	543e02c3e4b0e6d1d5182eaa	BRD-K28143534	DB00434	129-03-3	Approved
clomipramine	PC3	10	24	0.0015	543e80c2e4b0e6d1d518e160	BRD-K52989797	DB01242	303-49-1	Approved
idarubicin	A375	0.08	6	0	543dbbc3e4b0e6d1d51798d2	BRD-A71390734	DB01177	58957-92-9	Approved
naloxone	A549	10	24	0.0043	543e4e6ee4b0e6d1d51889c1	BRD-A41833852	DB01183	465-65-6	Approved
rosiglitazone	HT29	10	6	0.0038	543e645be4b0e6d1d518be69	BRD-A97437073	DB00412	122320-73-4	Approved
fluorouracil	MCF7	10	24	0.0004	5441dd7ae4b007b241b1a340	BRD-K24844714	DB00544	51-21-8	Approved
triamterene	PC3	10	24	0.0006	543d9fcae4b0e6d1d5176c56	BRD-K92049597	DB00384	396-01-0	Approved
idarubicin	A549	10	6	0	543e06b5e4b0e6d1d5183478	BRD-K69650333	DB01177	58957-92-9	Approved
sirolimus	A549	10	24	0	55b1cc0b782c0ea09d5e87ef	BRD-A79768653	DB00877	53123-88-9	Approved
homoharringtonine	HCC515	10	6	0	543dfd75e4b0e6d1d5182468	BRD-A24643465	DB04865	26833-87-4	Approved
alitretinoin	MCF7	10	6	0.0002	543e4191e4b0e6d1d5187bf3	BRD-K35483542	DB00523	5300-03-8	Approved
prazosin	VCAP	10	24	0.0019	543e0d4ce4b0e6d1d5183d6b	BRD-K49111258	DB00457	19216-56-9	Approved
cabozantinib	A549	10	24	0.0002	55baa4c779091874796d0a0a	BRD-K51544265	DB08875	849217-68-1	Approved
dexamethasone	HCC515	10	24	0	543dc2b2e4b0e6d1d517aa7e	BRD-A69951442	DB01234	50-02-2	Approved
itraconazole	VCAP	10	24	0.0001	543e0d57e4b0e6d1d5183dfd	BRD-A34817987	DB01167	84625-61-6	Approved
timolol	VCAP	10	6	0.0077	543e8587e4b0e6d1d518e58f	BRD-K08806317	DB00373	26839-75-8	Approved
teniposide	HT29	10	6	0.003	543e56ffe4b0e6d1d5189f0e	BRD-A35588707	DB00444	29767-20-2	Approved
bortezomib	VCAP	0.04	6	0	543dd5a4e4b0e6d1d517e52d	BRD-K88510285	DB00188	179324-69-7	Approved
tretinoin	VCAP	40	6	0.009	543dd5a2e4b0e6d1d517e514	BRD-K64634304	DB00755	302-79-4	Approved
thiothixene	MCF7	10	24	0	543e512ee4b0e6d1d51890e2	BRD-K97309399	DB01623	3313-26-6	Approved
osimertinib	HCC515	10	24	0	55bace3379091874796d0c38	BRD-K42805893	DB09330	1421373-65-0	Approved
thiothixene	HCC515	10	24	0.0016	543d9e5be4b0e6d1d5176882	BRD-K97309399	DB01623	3313-26-6	Approved
etodolac	PC3	10	6	0.0022	543df9e9e4b0e6d1d5181baf	BRD-A16998493	DB00749	41340-25-4	Approved
bortezomib	HA1E	0.04	6	0	543dc0f2e4b0e6d1d517a853	BRD-K88510285	DB00188	179324-69-7	Approved
prednisolone	A549	10	24	0.0013	543e4e6ce4b0e6d1d51889ad	BRD-A27887842	DB00860	50-24-8	Approved
palbociclib	PC3	10	24	0.0032	55ba32c879091874796d0473	BRD-K51313569	DB09073	571190-30-2	Approved
nintedanib	MCF7	10	24	0	55b9cfb579091874796cfed6	BRD-K49075727	DB09079	656247-17-5	Approved
mitomycin-c	HCC515	10	24	0	543da394e4b0e6d1d517758c	BRD-A48237631	DB00305	50-07-7	Approved
linezolid	VCAP	10	24	0.0086	543e32e9e4b0e6d1d5186ced	BRD-K66876909	DB00601	165800-03-3	Approved
alectinib	HA1E	10	24	0	55b1b270782c0ea09d5e860b	BRD-K11267252	DB11363	1256580-46-7	Approved
triprolidine	A549	10	6	0.001	543dadcce4b0e6d1d51786b1	BRD-K11742128	DB00427	486-12-4	Approved
belinostat	PC3	3.33	24	0	55b1ecce782c0ea09d5e8b37	BRD-K17743125	DB05015	866323-14-0	Approved
simvastatin	PC3	10	24	0.0001	543db5f0e4b0e6d1d5179166	BRD-A81772229	DB00641	79902-63-9	Approved
clofarabine	PC3	10	24	0	543d9507e4b0e6d1d5175595	BRD-A82371568	DB00631	123318-82-1	Approved
cladribine	VCAP	10	24	0	543e8406e4b0e6d1d518e3a7	BRD-K93034159	DB00242	4291-63-8	Approved
trifluoperazine	HCC515	10	6	0.0031	543dc366e4b0e6d1d517abdf	BRD-K89732114	DB00831	117-89-5	Approved
everolimus	HA1E	10	6	0.0002	543e3a0ae4b0e6d1d5187633	BRD-K13514097	DB01590	159351-69-6	Approved
ivermectin	MCF7	10	24	0	543e5132e4b0e6d1d5189111	BRD-A48570745	DB00602	70288-86-7	Approved
balsalazide	VCAP	10	24	0.0002	543e02b9e4b0e6d1d5182e38	BRD-K41410256	DB01014	80573-04-2	Approved
vinblastine	HA1E	10	24	0	543d9203e4b0e6d1d5174ecd	BRD-A22783572	DB00570	865-21-4	Approved
mifepristone	A549	10	6	0.0027	543e5506e4b0e6d1d5189b07	BRD-A44780397	DB00834	84371-65-3	Approved
tolazamide	HCC515	10	6	0.0055	543dc368e4b0e6d1d517abfc	BRD-K32164935	DB00839	1156-19-0	Approved
dactinomycin	HT29	10	6	0.0031	543e503ae4b0e6d1d5188fc0	BRD-A73909368	DB00970	50-76-0	Approved
homoharringtonine	A549	10	6	0	543dfc7ee4b0e6d1d51821a2	BRD-A24643465	DB04865	26833-87-4	Approved
belinostat	HCC515	10	24	0	55b23df9782c0ea09d5e8fe6	BRD-K17743125	DB05015	866323-14-0	Approved
phenoxybenzamine	A375	10	6	0	543e4de2e4b0e6d1d51887b3	BRD-A67799922	DB00925	59-96-1	Approved
albendazole	A549	10	24	0.0006	543e4e6fe4b0e6d1d51889cd	BRD-K79131256	DB00518	54965-21-8	Approved
doxorubicin	PHH	10	24	0.0051	543e667fe4b0e6d1d518c3d9	BRD-A52530684	DB00997	23214-92-8	Approved
mercaptopurine	PC3	10	24	0.0006	543e80c4e4b0e6d1d518e17c	BRD-K91601245	DB01033	50-44-2	Approved
mebendazole	HT29	10	6	0.0004	543e6455e4b0e6d1d518be22	BRD-K77987382	DB00643	31431-39-7	Approved
regorafenib	MCF7	10	24	0.0001	55b17c77782c0ea09d5e8091	BRD-K16730910	DB08896	755037-03-7	Approved
vandetanib	A375	10	24	0.0002	55ba799379091874796d0769	BRD-K77625799	DB05294	443913-73-3	Approved
acyclovir	PC3	10	6	0.0011	543df9d1e4b0e6d1d5181a93	BRD-K32318651	DB00787	59277-89-3	Approved
gemcitabine	VCAP	0.08	24	0	543dd4f8e4b0e6d1d517e294	BRD-K15108141	DB00441	95058-81-4	Approved
mometasone	HCC515	10	24	0.0034	543d997be4b0e6d1d5175e3b	BRD-K60640630	DB00764	105102-22-5	Experimental
palbociclib	HCC515	10	24	0.0003	55b8c4ab79091874796cef3d	BRD-K51313569	DB09073	571190-30-2	Approved
etoposide	MCF7	10	6	0	543db46fe4b0e6d1d5179090	BRD-A18419789	DB00773	33419-42-0	Approved
epirubicin	HA1E	10	6	0	543da311e4b0e6d1d51773e3	BRD-K04548931	DB00445	56420-45-2	Approved
docetaxel	PC3	10	24	0.0046	543e2e95e4b0e6d1d51868a0	BRD-K42125900	DB01248	114977-28-5	Approved
acyclovir	MCF7	10	24	0.0035	543df720e4b0e6d1d5181796	BRD-K32318651	DB00787	59277-89-3	Approved
mitoxantrone	HCC515	10	24	0	55b1d26579091874796cd53d	BRD-K21680192	DB01204	65271-80-9	Approved
ixazomib	PC3	10	6	0	543dcd97e4b0e6d1d517c810	BRD-K78659596	DB09570	1072833-77-2	Approved
dexamethasone	HA1E	10	24	0.001	543dc003e4b0e6d1d517a78f	BRD-A69951442	DB01234	50-02-2	Approved
mitomycin-c	PC3	10	6	0.0001	543da81ae4b0e6d1d5177dc6	BRD-A48237631	DB00305	50-07-7	Approved
clobetasol	HCC515	10	6	0.0009	543da40fe4b0e6d1d51776d6	BRD-A26095496	DB11750	25122-41-2	Approved
paclitaxel	A549	10	24	0.0012	543e5ad3e4b0e6d1d518a8b9	BRD-A23723433	DB01229	33069-62-4	Approved
sertraline	HA1E	10	24	0.0001	543da28ce4b0e6d1d517722b	BRD-K82036761	DB01104	79617-96-2	Approved
ciclopirox	PC3	10	24	0.0006	5441ce98e4b007b241b1a038	BRD-K13044802	DB01188	29342-05-0	Approved
fluticasone-propionate	A549	10	24	0.0001	543e5ac3e4b0e6d1d518a7fa	BRD-K62310379	DB00588	80474-14-2	Approved
elvitegravir	MCF7	10	24	0.0046	543e3f1de4b0e6d1d5187a42	BRD-K54472332	DB09101	697761-98-1	Approved
irinotecan	A375	10	6	0	543e5433e4b0e6d1d51897ab	BRD-K08547377	DB00762	97682-44-5	Approved
maprotiline	A549	10	24	0.0068	543e0599e4b0e6d1d518326d	BRD-K25433859	DB00934	10262-69-8	Approved
homoharringtonine	PHH	10	24	0.0038	543e6043e4b0e6d1d518b43c	BRD-K76674262	DB04865	26833-87-4	Approved
alprazolam	VCAP	10	24	0.0001	543e0d5de4b0e6d1d5183e3c	BRD-K32398298	DB00404	28981-97-7	Approved
cyclosporin-a	HA1E	10	24	0	543d9220e4b0e6d1d517501a	BRD-A38030642	DB00091	59865-13-3	Approved
bortezomib	PC3	0.04	6	0.0002	543dcda8e4b0e6d1d517c8dc	BRD-K88510285	DB00188	179324-69-7	Approved
dexamethasone	HCC515	10	24	0	543dc2b2e4b0e6d1d517aa7e	BRD-A69951442	DB01234	50-02-2	Approved
minoxidil	PC3	10	24	0.0014	543e80cbe4b0e6d1d518e1d0	BRD-K14888893	DB00350	38304-91-5	Approved
idarubicin	MCF7	0.08	6	0	543dc966e4b0e6d1d517bb53	BRD-A71390734	DB01177	58957-92-9	Approved
fluocinolone	MCF7	10	6	0.0039	543db471e4b0e6d1d51790af	BRD-A77824596	DB12553	807-38-5	Investigational
tacrolimus	PC3	22.2	24	0.0014	543dccece4b0e6d1d517c71c	BRD-K08845546	DB00864	104987-11-3	Approved
budesonide	A375	10	24	0.0087	543dab37e4b0e6d1d51782e7	BRD-A82238138	DB01222	51333-22-3	Approved
mercaptopurine	MCF7	10	24	0.0001	543e7d1fe4b0e6d1d518de57	BRD-K91601245	DB01033	50-44-2	Approved
ruxolitinib	MCF7	10	6	0	543e41a3e4b0e6d1d5187cc0	BRD-K53972329	DB08877	941678-49-5	Approved
epirubicin	VCAP	10	6	0.0004	543daa1ce4b0e6d1d51780f3	BRD-K04548931	DB00445	56420-45-2	Approved
mitomycin-c	HA1E	10	24	0	543da29fe4b0e6d1d5177316	BRD-A48237631	DB00305	50-07-7	Approved
palbociclib	MCF7	10	24	0.0015	55b9cfa579091874796cfe5d	BRD-K51313569	DB09073	571190-30-2	Approved
azacitidine	MCF7	10	24	0.0001	543e7d23e4b0e6d1d518de85	BRD-K03406345	DB00928	320-67-2	Approved
cerivastatin	VCAP	10	24	0	543e0d60e4b0e6d1d5183e5f	BRD-K81169441	DB00439	145599-86-6	Approved
paroxetine	HA1E	10	24	0.0011	543da290e4b0e6d1d517725a	BRD-K37991163	DB00715	61869-08-7	Approved
flunisolide	MCF7	10	24	0.0054	543df70fe4b0e6d1d51816c9	BRD-K49577446	DB00180	3385-03-3	Approved
disulfiram	MCF7	10	6	0	5441b55de4b007b241b19a37	BRD-K32744045	DB00822	97-77-8	Approved
prednisolone	HCC515	10	24	0.0004	543da3a4e4b0e6d1d517764d	BRD-A27887842	DB00860	50-24-8	Approved
tacrolimus	MCF7	22.2	24	0.0001	543dc85ce4b0e6d1d517b962	BRD-K08845546	DB00864	104987-11-3	Approved
bromocriptine	MCF7	10	6	0.0091	5441b567e4b007b241b19ab8	BRD-K72853990	DB01200	25614-03-3	Approved
topotecan	HT29	10	6	0	543e1552e4b0e6d1d518484f	BRD-A59985574	DB01030	123948-87-8	Approved
betamethasone	A549	10	24	0	543e4e63e4b0e6d1d5188944	BRD-A02180903	DB00443	378-44-9	Approved
doxorubicin	A549	10	6	0	543e625ae4b0e6d1d518ba2e	BRD-A52530684	DB00997	23214-92-8	Approved
ixazomib	HCC515	10	6	0	543dc36ce4b0e6d1d517ac31	BRD-K78659596	DB09570	1072833-77-2	Approved
nilotinib	PC3	10	6	0	543e4637e4b0e6d1d518810d	BRD-K81528515	DB04868	641571-10-0	Approved
mebendazole	HA1E	10	24	0.0067	543d985de4b0e6d1d5175a9f	BRD-K77987382	DB00643	31431-39-7	Approved
dactinomycin	PC3	10	24	0	543d9fbae4b0e6d1d5176b97	BRD-A73909368	DB00970	50-76-0	Approved
hydrocortisone	HCC515	10	24	0.0011	543d9e63e4b0e6d1d51768e6	BRD-A75172220	DB00741	50-23-7	Approved
perphenazine	HCC515	10	24	0.0027	543da38de4b0e6d1d5177535	BRD-K10995081	DB00850	58-39-9	Approved
afatinib	HT29	10	24	0.0001	55b9560e79091874796cf7f6	BRD-A58767537	DB08916	850140-72-6	Approved
idarubicin	VCAP	0.08	6	0	543dd598e4b0e6d1d517e497	BRD-A71390734	DB01177	58957-92-9	Approved
sonidegib	A375	10	24	0.0072	543dba50e4b0e6d1d5179721	BRD-K19796430	DB09143	956697-53-3	Approved
hydrocortisone-acetate	A549	10	24	0	543dad04e4b0e6d1d517853b	BRD-A65767837	DB14539	50-03-3	Approved
amsacrine	HCC515	10	24	0.0003	543da397e4b0e6d1d51775a9	BRD-K98490050	DB00276	51264-14-3	Approved
rimexolone	HCC515	10	24	0.003	543d9e5de4b0e6d1d517689f	BRD-K31627533	DB00896	49697-38-3	Approved
cyclosporin-a	PC3	10	24	0	543d94ece4b0e6d1d5175463	BRD-A38030642	DB00091	59865-13-3	Approved
doxepin	HA1E	10	6	0.0085	543da320e4b0e6d1d5177498	BRD-K36616567	DB01142	1668-19-5	Approved
vinorelbine	MCF7	10	24	0.0011	543e3f32e4b0e6d1d5187b38	BRD-M30523314	DB00361	71486-22-1	Approved
fluticasone-propionate	A549	10	24	0.0001	543e5ac3e4b0e6d1d518a7fa	BRD-K62310379	DB00588	80474-14-2	Approved
sunitinib	HA1E	10	24	0.0002	55bab89879091874796d0a93	BRD-K42828737	DB01268	557795-19-4	Approved
fluocinolone	A375	10	24	0.0011	543dab2ae4b0e6d1d5178246	BRD-A77824596	DB12553	807-38-5	Investigational
calcitriol	HA1E	1	24	0.0043	543dbffae4b0e6d1d517a723	BRD-K27316855	DB00136	32222-06-3	Approved
etoposide	HA1E	10	24	0	543dae88e4b0e6d1d5178799	BRD-A18419789	DB00773	33419-42-0	Approved
thalidomide	A549	10	6	0.0033	543dbcf0e4b0e6d1d5179b7b	BRD-A93255169	DB01041	50-35-1	Approved
dexamethasone	A549	10	6	0.0001	543dbcfde4b0e6d1d5179c13	BRD-A69951442	DB01234	50-02-2	Approved
beclomethasone-dipropionate	A549	10	24	0.0044	543e54b6e4b0e6d1d518994a	BRD-K97810537	DB00394	5534-09-8	Approved
amsacrine	MCF7	10	24	0	543e512be4b0e6d1d51890c3	BRD-K98490050	DB00276	51264-14-3	Approved
semaxanib	MCF7	10	24	0.0059	543e57b1e4b0e6d1d518a088	BRD-K63504947	DB06436	194413-58-6	Investigational
valdecoxib	MCF7	177.6	24	0	543dc84ce4b0e6d1d517b89a	BRD-K12994359	DB00580	181695-72-7	Approved
tretinoin	MCF7	10	6	0.0002	543e4188e4b0e6d1d5187b89	BRD-K71879491	DB00755	302-79-4	Approved
simvastatin	HA1E	10	24	0	543dae85e4b0e6d1d5178773	BRD-A81772229	DB00641	79902-63-9	Approved
digoxin	HT29	10	6	0	543e5d5ee4b0e6d1d518ae7e	BRD-A94756469	DB00390	20830-75-5	Approved
sirolimus	VCAP	10	24	0.0002	543e4ba3e4b0e6d1d518856f	BRD-K84937637	DB00877	53123-88-9	Approved
everolimus	MCF7	10	6	0	543e418ae4b0e6d1d5187ba2	BRD-K13514097	DB01590	159351-69-6	Approved
mometasone	A549	10	24	0.0001	543e5ac4e4b0e6d1d518a7ff	BRD-K60640630	DB00764	105102-22-5	Experimental
erythromycin	MCF7	10	24	0.0025	543e7d1ee4b0e6d1d518de50	BRD-A44827100	DB00199	114-07-8	Approved
floxuridine	MCF7	10	24	0.0001	543e2a25e4b0e6d1d5186320	BRD-K47832606	DB00322	50-91-9	Approved
hydrocortisone-acetate	A375	10	24	0.0006	543dab3ae4b0e6d1d517830e	BRD-A65767837	DB14539	50-03-3	Approved
perhexiline	HT29	10	6	0	543dc699e4b0e6d1d517b49b	BRD-A19633847	DB01074	6621-47-2	Approved
telmisartan	VCAP	10	24	0.004	543e0d4ae4b0e6d1d5183d5b	BRD-K73999723	DB00966	144701-48-4	Approved
methylene-blue	MCF7	10	24	0	543dc85ce4b0e6d1d517b960	BRD-K16406336	DB09241	61-73-4	Approved
topotecan	A549	10	6	0.0001	543e06b5e4b0e6d1d518347b	BRD-K55696337	DB01030	123948-87-8	Approved
mitomycin-c	HT29	10	6	0.0001	543da59de4b0e6d1d5177a62	BRD-A48237631	DB00305	50-07-7	Approved
dexamethasone	HCC515	10	24	0	543dc2b2e4b0e6d1d517aa7e	BRD-A69951442	DB01234	50-02-2	Approved
vinorelbine	PC3	10	24	0.0007	543e0abde4b0e6d1d5183a65	BRD-K97514127	DB00361	71486-22-1	Approved
cabozantinib	HA1E	10	24	0.0034	55bab8ae79091874796d0b3b	BRD-K51544265	DB08875	849217-68-1	Approved
panobinostat	A375	10	6	0	543e1019e4b0e6d1d5183fe2	BRD-K02130563	DB06603	404950-80-7	Approved
osimertinib	MCF7	10	24	0.0002	55bb0c4179091874796d0fd2	BRD-K42805893	DB09330	1421373-65-0	Approved
norethisterone	VCAP	10	6	0	543d97d4e4b0e6d1d5175911	BRD-K92073408	DB00717	68-22-4	Approved
fluocinolone	HA1E	10	6	0.0011	543e797fe4b0e6d1d518dac7	BRD-K94353609	DB12553	807-38-5	Investigational
podophyllotoxin	A549	10	24	0	543e4e6ce4b0e6d1d51889b0	BRD-K47869605	DB01179	518-28-5	Approved
crizotinib	VCAP	10	24	0.0003	543e4b9ae4b0e6d1d51884f9	BRD-K78431006	DB08865	877399-52-5	Approved
pimozide	HT29	10	24	0	543dc5bde4b0e6d1d517b409	BRD-K01292756	DB01100	2062-78-4	Approved
prednisolone	A549	10	24	0.0013	543e4e6ce4b0e6d1d51889ad	BRD-A27887842	DB00860	50-24-8	Approved
betamethasone	VCAP	10	24	0.008	543da963e4b0e6d1d5177f1c	BRD-A02180903	DB00443	378-44-9	Approved
troglitazone	PC3	10	24	0.0047	543dccdfe4b0e6d1d517c687	BRD-A13084692	DB00197	97322-87-7	Approved
prednisolone	A549	10	24	0.0013	543e4e6ce4b0e6d1d51889ad	BRD-A27887842	DB00860	50-24-8	Approved
prednisolone	HCC515	10	24	0.0004	543da3a4e4b0e6d1d517764d	BRD-A27887842	DB00860	50-24-8	Approved
beclomethasone-dipropionate	A549	10	24	0.0044	543e54b6e4b0e6d1d518994a	BRD-K97810537	DB00394	5534-09-8	Approved
testosterone	VCAP	10	24	0	543da975e4b0e6d1d5177ff8	BRD-A55393291	DB00624	58-22-0	Approved
nafcillin	PC3	10	24	0.0011	543e80b2e4b0e6d1d518e09d	BRD-K18574842	DB00607	147-52-4	Approved
methylene-blue	HCC515	10	24	0.0001	543dc2b9e4b0e6d1d517aad5	BRD-K16406336	DB09241	61-73-4	Approved
hydrocortisone-acetate	A375	10	24	0.0006	543dab3ae4b0e6d1d517830e	BRD-A65767837	DB14539	50-03-3	Approved
hydrocortisone-acetate	VCAP	10	24	0.0098	543db87be4b0e6d1d51794cd	BRD-A65767837	DB14539	50-03-3	Approved
vinblastine	A549	10	24	0.0004	543e54ace4b0e6d1d51898cf	BRD-A22783572	DB00570	865-21-4	Approved
erythromycin	MCF7	10	24	0.0025	543e7d1ee4b0e6d1d518de50	BRD-A44827100	DB00199	114-07-8	Approved
regorafenib	A549	10	24	0	55b1cbe5782c0ea09d5e874f	BRD-K16730910	DB08896	755037-03-7	Approved
benzylpenicillin	HCC515	10	24	0.0045	543da389e4b0e6d1d51774ff	BRD-K55191674	DB01053	61-33-6	Approved
cabergoline	HA1E	10	24	0.0095	543d920de4b0e6d1d5174f4a	BRD-K86882815	DB00248	81409-90-7	Approved
fluticasone	A549	10	24	0.0016	543e5ad9e4b0e6d1d518a90c	BRD-A59943784	DB13867	90566-53-3	Approved
atorvastatin	PC3	10	24	0	543dccf3e4b0e6d1d517c77d	BRD-U88459701	DB01076	134523-00-5	Approved
mifepristone	VCAP	10	24	0.0014	543e0d5ee4b0e6d1d5183e45	BRD-K37270826	DB00834	84371-65-3	Approved
crizotinib	PC3	10	24	0.0057	55b7fb5179091874796ce4ca	BRD-K78431006	DB08865	877399-52-5	Approved
topotecan	HA1E	10	6	0.0004	543e1323e4b0e6d1d518457b	BRD-A59985574	DB01030	123948-87-8	Approved
meloxicam	HCC515	10	24	0.004	543da396e4b0e6d1d517759a	BRD-A84174393	DB00814	71125-38-7	Approved
alclometasone	HCC515	10	6	0.0006	543da408e4b0e6d1d5177676	BRD-A90131694	DB00240	67452-97-5	Approved
prednisolone	A549	10	24	0.0013	543e4e6ce4b0e6d1d51889ad	BRD-A27887842	DB00860	50-24-8	Approved
SN-38	A375	0.35	24	0	543dba5fe4b0e6d1d51797e4	BRD-A36630025	DB05482	86639-52-3	Investigational
dabrafenib	HT29	10	24	0	55b189ca782c0ea09d5e82d1	BRD-K09951645	DB08912	1195765-45-7	Approved
hydrocortisone-valerate	HCC515	10	24	0.0014	543d9e57e4b0e6d1d5176854	BRD-A25143711	DB14544	57524-89-7	Approved
estradiol	VCAP	10	24	0	543e0d5fe4b0e6d1d5183e53	BRD-K18910433	DB00783	50-28-2	Approved
formoterol	HA1E	10	24	0.0087	543d9855e4b0e6d1d5175a43	BRD-M00539986	DB00983	73573-87-2	Approved
fludarabine	MCF7	10	24	0	543e165ee4b0e6d1d5184a21	BRD-K72238567	DB01073	21679-14-1	Approved
ketorolac	HCC515	10	24	0.0059	543da389e4b0e6d1d5177503	BRD-A40639672	DB00465	74103-06-3	Approved
mitomycin-c	VCAP	10	24	0	543da966e4b0e6d1d5177f3c	BRD-A48237631	DB00305	50-07-7	Approved
oxiconazole	VCAP	10	24	0.0001	543e0d4fe4b0e6d1d5183d92	BRD-K23369905	DB00239	64211-45-6	Approved
sorafenib	MCF7	10	24	0	543e2a2ee4b0e6d1d5186393	BRD-K49810818	DB00398	284461-73-0	Approved
cyclosporin-a	MCF7	10	6	0	543e6585e4b0e6d1d518c102	BRD-A64290322	DB00091	59865-13-3	Approved
tegaserod	HT29	10	6	0.0008	543e0837e4b0e6d1d5183652	BRD-K21806131	DB01079	145158-71-0	Approved
acarbose	PC3	10	24	0.0066	543e80c4e4b0e6d1d518e17d	BRD-K44276885	DB00284	56180-94-0	Approved
dexamethasone	VCAP	10	6	0	543e4d6ce4b0e6d1d5188696	BRD-K38775274	DB01234	50-02-2	Approved
fluocinolone	A375	10	24	0.0011	543dab2ae4b0e6d1d5178246	BRD-A77824596	DB12553	807-38-5	Investigational
budesonide	HCC515	10	6	0.0026	543da420e4b0e6d1d517779f	BRD-A60571864	DB01222	51333-22-3	Approved
retinol	HA1E	10	6	0.0071	543e39fbe4b0e6d1d5187585	BRD-K13927029	DB00162	68-26-8	Approved
ixazomib	HT29	10	6	0	543dc6a6e4b0e6d1d517b53b	BRD-K78659596	DB09570	1072833-77-2	Approved
mycophenolic-acid	HCC515	10	24	0.0013	543da394e4b0e6d1d5177588	BRD-K31542390	DB01024	24280-93-1	Approved
acyclovir	VCAP	10	6	0.0037	543dfb4ce4b0e6d1d5181e82	BRD-K32318651	DB00787	59277-89-3	Approved
betamethasone	HCC515	10	24	0.0002	543d9977e4b0e6d1d5175e0d	BRD-K39188321	DB00443	378-44-9	Approved
calcitriol	PHH	10	24	0.0071	543e47e1e4b0e6d1d5188284	BRD-A84327315	DB00136	32222-06-3	Approved
fluvastatin	PC3	10	24	0.0066	543da722e4b0e6d1d5177ca2	BRD-K66296774	DB01095	93957-54-1	Approved
temsirolimus	VCAP	10	6	0.0029	543dd58fe4b0e6d1d517e434	BRD-A62025033	DB06287	162635-04-3	Approved
dasatinib	A375	10	24	0.0001	55b8400079091874796ce88f	BRD-K49328571	DB01254	302962-49-8	Approved
sunitinib	HT29	10	6	0.0002	543e3e0ee4b0e6d1d518790b	BRD-M64432851	DB01268	557795-19-4	Approved
ketorolac	HCC515	10	24	0.0059	543da389e4b0e6d1d5177503	BRD-A40639672	DB00465	74103-06-3	Approved
loperamide	HT29	10	24	0	543dc5b0e4b0e6d1d517b369	BRD-K61250553	DB00836	53179-11-6	Approved
daunorubicin	HT29	10	6	0	543e5d52e4b0e6d1d518ade8	BRD-K43389675	DB00694	20830-81-3	Approved
tegaserod	MCF7	10	24	0.0014	543e08e6e4b0e6d1d518379f	BRD-K21806131	DB01079	145158-71-0	Approved
bisacodyl	PC3	10	6	0.0079	543da82be4b0e6d1d5177e96	BRD-K39987650	DB09020	603-50-9	Approved
vorinostat	HA1E	10	6	0	543ddbd4e4b0e6d1d517ede0	BRD-K81418486	DB02546	149647-78-9	Approved
voriconazole	VCAP	10	6	0.0009	543e4d77e4b0e6d1d518871f	BRD-K46212057	DB00582	137234-62-9	Approved
toremifene	HA1E	10	24	0.0021	543da28be4b0e6d1d5177221	BRD-K51350053	DB00539	89778-26-7	Approved
amlodipine	MCF7	10	24	0	543e5134e4b0e6d1d518912d	BRD-A22032524	DB00381	88150-42-9	Approved
capsaicin	A549	160	6	0.0035	543dbcf1e4b0e6d1d5179b88	BRD-K50590187	DB06774	404-86-4	Approved
prednisolone	PC3	10	24	0.009	543da72ee4b0e6d1d5177d2f	BRD-A27887842	DB00860	50-24-8	Approved
mycophenolate-mofetil	MCF7	10	24	0	543e512ce4b0e6d1d51890d3	BRD-K92428153	DB00688	128794-94-5	Approved
vincristine	HT29	10	6	0.0003	543e56f9e4b0e6d1d5189ebc	BRD-A76528577	DB00541	57-22-7	Approved
levonorgestrel	VCAP	10	6	0	543e8579e4b0e6d1d518e4f2	BRD-K90543092	DB00367	797-63-7	Approved
mebendazole	VCAP	10	24	0.0039	543d9c5ae4b0e6d1d5176306	BRD-K77987382	DB00643	31431-39-7	Approved
vemurafenib	A375	10	24	0	543dba50e4b0e6d1d5179724	BRD-K56343971	DB08881	918504-65-1	Approved
nadolol	A549	10	24	0.0026	543e4e67e4b0e6d1d518896e	BRD-A87606379	DB01203	42200-33-9	Approved
prednisolone-acetate	A549	10	24	0.0099	543e4e6ae4b0e6d1d5188999	BRD-A01643550	DB15566	52-21-1	Approved
decitabine	A549	10	24	0.0045	55bb774179091874796d140f	BRD-K79254416	DB01262	2353-33-5	Approved
methotrexate	PC3	10	24	0.0006	543e0ad9e4b0e6d1d5183baa	BRD-K59456551	DB00563	59-05-2	Approved
cyclosporin-a	PHH	10	24	0.0088	543e6037e4b0e6d1d518b3a2	BRD-A38030642	DB00091	59865-13-3	Approved
epirubicin	HT29	10	6	0.0001	543da593e4b0e6d1d51779ea	BRD-K04548931	DB00445	56420-45-2	Approved
fludarabine	HA1E	10	6	0.0004	543e1336e4b0e6d1d518466f	BRD-K72238567	DB01073	21679-14-1	Approved
sirolimus	HCC515	10	6	0	543dc370e4b0e6d1d517ac5a	BRD-A79768653	DB00877	53123-88-9	Approved
dasatinib	PC3	3.33	24	0.0009	55b16f6d782c0ea09d5e7f76	BRD-K49328571	DB01254	302962-49-8	Approved
vorinostat	A375	10	6	0	543e77cbe4b0e6d1d518d8cd	BRD-K81418486	DB02546	149647-78-9	Approved
prednisolone-acetate	A549	10	24	0.0099	543e4e6ae4b0e6d1d5188999	BRD-A01643550	DB15566	52-21-1	Approved
vandetanib	HCC515	10	24	0.0002	55bace1b79091874796d0b8b	BRD-K77625799	DB05294	443913-73-3	Approved
dexamethasone	HA1E	10	24	0.001	543dc003e4b0e6d1d517a78f	BRD-A69951442	DB01234	50-02-2	Approved
hydrocortisone-acetate	VCAP	10	24	0.0098	543db87be4b0e6d1d51794cd	BRD-A65767837	DB14539	50-03-3	Approved
dactinomycin	HCC515	10	6	0	543dfd88e4b0e6d1d5182559	BRD-K70578146	DB00970	50-76-0	Approved
dexamethasone	A549	10	6	0.0001	543dbcfde4b0e6d1d5179c13	BRD-A69951442	DB01234	50-02-2	Approved
lovastatin	HCC515	40	24	0	543dc2bce4b0e6d1d517aaff	BRD-A70155556	DB00227	75330-75-5	Approved
calcitriol	HA1E	1	24	0.0043	543dbffae4b0e6d1d517a723	BRD-K27316855	DB00136	32222-06-3	Approved
amlodipine	HA1E	10	6	0.0032	543da321e4b0e6d1d51774a2	BRD-A22032524	DB00381	88150-42-9	Approved
perhexiline	MCF7	10	6	0	543dc94ee4b0e6d1d517ba44	BRD-A19633847	DB01074	6621-47-2	Approved
cabozantinib	A375	10	24	0.0003	55ba79ae79091874796d082d	BRD-K51544265	DB08875	849217-68-1	Approved
medrysone	A549	10	6	0.0032	543e5b43e4b0e6d1d518a989	BRD-K56515112	DB00253	2668-66-8	Approved
cyclosporin-a	A549	10	24	0	543e5ad3e4b0e6d1d518a8b8	BRD-A38030642	DB00091	59865-13-3	Approved
hydrocortisone	HCC515	10	24	0.0011	543d9e63e4b0e6d1d51768e6	BRD-A75172220	DB00741	50-23-7	Approved
tacrolimus	A549	22.2	6	0.0001	543dbcfae4b0e6d1d5179bf1	BRD-K08845546	DB00864	104987-11-3	Approved
sunitinib	A549	10	24	0	55baa4ad79091874796d094b	BRD-K42828737	DB01268	557795-19-4	Approved
vemurafenib	HCC515	10	24	0	543dc2c0e4b0e6d1d517ab2b	BRD-K56343971	DB08881	918504-65-1	Approved
betamethasone	VCAP	10	24	0.008	543da963e4b0e6d1d5177f1c	BRD-A02180903	DB00443	378-44-9	Approved
medrysone	VCAP	10	6	0.0008	543e856de4b0e6d1d518e462	BRD-K56515112	DB00253	2668-66-8	Approved
trametinib	HT29	3.33	24	0	55b2355479091874796cda6c	BRD-K12343256	DB08911	871700-17-3	Approved
calcipotriol	PC3	10	24	0.0042	543db604e4b0e6d1d517925a	BRD-K56429665	DB02300	112965-21-6	Approved
prednisolone-acetate	HA1E	10	24	0.0032	543da28ee4b0e6d1d5177246	BRD-A01643550	DB15566	52-21-1	Approved
doxorubicin	HA1E	10	6	0	543da31de4b0e6d1d5177474	BRD-A52530684	DB00997	23214-92-8	Approved
orlistat	VCAP	10	24	0	543e0d56e4b0e6d1d5183df2	BRD-K63343048	DB01083	96829-58-2	Approved
oxymetholone	VCAP	10	24	0	543e0d4de4b0e6d1d5183d79	BRD-A23637604	DB06412	434-07-1	Approved
auranofin	PC3	10	6	0	543dcd95e4b0e6d1d517c7f2	BRD-A79465854	DB00995	34031-32-8	Approved
triamcinolone-acetonide	A549	10	24	0.0002	543dad0ce4b0e6d1d5178595	BRD-A92439610	DB00620	124-94-7	Approved
erythromycin	MCF7	10	24	0.0025	543e7d1ee4b0e6d1d518de50	BRD-A44827100	DB00199	114-07-8	Approved
dactinomycin	A549	10	24	0.0025	543e4e75e4b0e6d1d5188a1e	BRD-A73909368	DB00970	50-76-0	Approved
ibrutinib	A375	10	24	0.0075	55ba79b979091874796d0887	BRD-A35869383	DB09053	936563-96-1	Approved
vincristine	PC3	10	24	0.0002	543e0abce4b0e6d1d5183a58	BRD-K82109576	DB00541	57-22-7	Approved
afatinib	VCAP	10	24	0.0004	543e32e9e4b0e6d1d5186ce8	BRD-K66175015	DB08916	850140-72-6	Approved
methoxsalen	A549	10	24	0.003	543dacffe4b0e6d1d51784fd	BRD-K63430059	DB00553	298-81-7	Approved
rimexolone	A549	10	24	0.0058	543e54aee4b0e6d1d51898e3	BRD-K31627533	DB00896	49697-38-3	Approved
azacitidine	A375	10	6	0	543e77bbe4b0e6d1d518d810	BRD-K03406345	DB00928	320-67-2	Approved
betamethasone	VCAP	10	24	0.008	543da963e4b0e6d1d5177f1c	BRD-A02180903	DB00443	378-44-9	Approved
triamcinolone	A549	10	6	0	543dadbee4b0e6d1d517860a	BRD-A37780065	DB00620	124-94-7	Approved
gefitinib	A375	3.33	24	0.0002	55b83fe579091874796ce7c3	BRD-K64052750	DB00317	184475-35-2	Approved
vincristine	A549	10	24	0.0015	543e4e6ae4b0e6d1d5188994	BRD-A60414806	DB00541	57-22-7	Approved
calcitriol	PHH	10	24	0.0071	543e47e1e4b0e6d1d5188284	BRD-A84327315	DB00136	32222-06-3	Approved
tacrolimus	A549	22.2	6	0.0001	543dbcfae4b0e6d1d5179bf1	BRD-K08845546	DB00864	104987-11-3	Approved
dasatinib	HT29	10	24	0.0001	55b189b7782c0ea09d5e823f	BRD-K49328571	DB01254	302962-49-8	Approved
paroxetine	HCC515	10	24	0	543da389e4b0e6d1d5177500	BRD-K37991163	DB00715	61869-08-7	Approved
vemurafenib	A549	10	6	0.0043	543dbcf3e4b0e6d1d5179ba2	BRD-K56343971	DB08881	918504-65-1	Approved
olaparib	HA1E	10	24	0	55bb924279091874796d1614	BRD-K02113016	DB09074	763113-22-0	Approved
podophyllotoxin	VCAP	10	24	0.0034	543e83fce4b0e6d1d518e331	BRD-K47869605	DB01179	518-28-5	Approved
phenoxybenzamine	PC3	10	24	0.0004	543e80c5e4b0e6d1d518e188	BRD-A67799922	DB00925	59-96-1	Approved
pimozide	A549	10	6	0.0016	543dbcf1e4b0e6d1d5179b8a	BRD-K01292756	DB01100	2062-78-4	Approved
fluorometholone	A549	10	24	0.0018	543dad0fe4b0e6d1d51785ba	BRD-A13133631	DB00324	426-13-1	Approved
tioguanine	MCF7	10	6	0.0063	5441b54fe4b007b241b1998d	BRD-K75649340	DB00352	154-42-7	Approved
etoposide	A375	10	6	0	543dac40e4b0e6d1d5178405	BRD-A18419789	DB00773	33419-42-0	Approved
nintedanib	A549	10	24	0.0008	55b85a6679091874796ce993	BRD-K49075727	DB09079	656247-17-5	Approved
medrysone	HCC515	10	24	0.0029	543d996be4b0e6d1d5175d83	BRD-A20126139	DB00253	2668-66-8	Approved
pimozide	MCF7	10	24	0.002	543e6504e4b0e6d1d518bf6b	BRD-K01292756	DB01100	2062-78-4	Approved
minoxidil	PC3	10	24	0.0014	543e80cbe4b0e6d1d518e1d0	BRD-K14888893	DB00350	38304-91-5	Approved
prednisolone	PC3	10	24	0.009	543da72ee4b0e6d1d5177d2f	BRD-A27887842	DB00860	50-24-8	Approved
pyrimethamine	PC3	10	24	0.0001	543e80c0e4b0e6d1d518e148	BRD-K88429204	DB00205	58-14-0	Approved
clomifene	A549	10	24	0.0006	543e5ac9e4b0e6d1d518a844	BRD-K29950728	DB00882	911-45-5	Approved
albendazole	MCF7	10	24	0	543e7d1fe4b0e6d1d518de5e	BRD-K79131256	DB00518	54965-21-8	Approved
raltitrexed	MCF7	10	24	0.0004	543e2a3ae4b0e6d1d518641d	BRD-K89839824	DB00293	112887-68-0	Approved
crizotinib	HT29	10	6	0	543e3e16e4b0e6d1d518796b	BRD-K78431006	DB08865	877399-52-5	Approved
trametinib	A549	1.11	24	0.0001	55b1642279091874796cd020	BRD-K12343256	DB08911	871700-17-3	Approved
vandetanib	MCF7	10	24	0.0046	55bb0c7379091874796d10c0	BRD-K77625799	DB05294	443913-73-3	Approved
amitriptyline	MCF7	10	24	0.0085	543e5127e4b0e6d1d5189091	BRD-K53737926	DB00321	50-48-6	Approved
ixazomib	A549	10	6	0	543dbcf5e4b0e6d1d5179bbf	BRD-K78659596	DB09570	1072833-77-2	Approved
ponatinib	A375	3.33	24	0	55b1d8c7782c0ea09d5e896a	BRD-K44227013	DB08901	943319-70-8	Approved
nintedanib	HA1E	10	24	0.0003	55b8ab2379091874796cedb7	BRD-K49075727	DB09079	656247-17-5	Approved
retinol	MCF7	10	6	0	543e41a4e4b0e6d1d5187cd6	BRD-K13927029	DB00162	68-26-8	Approved
fluocinolone-acetonide	HCC515	10	6	0.009	543daf9be4b0e6d1d5178b49	BRD-A15297126	DB00591	67-73-2	Approved
irbesartan	PC3	10	24	0	543e0acce4b0e6d1d5183b10	BRD-K60038276	DB01029	138402-11-6	Approved
betamethasone	A549	10	24	0	543e4e63e4b0e6d1d5188944	BRD-A02180903	DB00443	378-44-9	Approved
ixazomib	HA1E	10	6	0	543dc0efe4b0e6d1d517a835	BRD-K78659596	DB09570	1072833-77-2	Approved
calcitriol	PC3	10	24	0.004	543e0acee4b0e6d1d5183b2a	BRD-K27316855	DB00136	32222-06-3	Approved
ruxolitinib	HA1E	10	6	0	543e39f9e4b0e6d1d518756a	BRD-K53972329	DB08877	941678-49-5	Approved
thioridazine	HCC515	10	6	0.0064	543dc366e4b0e6d1d517abe0	BRD-A84481105	DB00679	50-52-2	Approved
isoxsuprine	VCAP	10	6	0.0082	543d97e6e4b0e6d1d51759ec	BRD-A74269027	DB08941	395-28-8	Approved
sertraline	A549	10	24	0.008	543e4e59e4b0e6d1d51888cf	BRD-K82036761	DB01104	79617-96-2	Approved
mycophenolate-mofetil	A549	10	24	0.006	543e4e59e4b0e6d1d51888c6	BRD-K92428153	DB00688	128794-94-5	Approved
timolol	VCAP	10	6	0.0077	543e8587e4b0e6d1d518e58f	BRD-K08806317	DB00373	26839-75-8	Approved
ivermectin	A375	10	6	0.0067	543e4de8e4b0e6d1d51887f9	BRD-A48570745	DB00602	70288-86-7	Approved
regorafenib	A375	10	24	0.0006	55b1d8d7782c0ea09d5e89e5	BRD-K16730910	DB08896	755037-03-7	Approved
irbesartan	VCAP	10	24	0	543e0d59e4b0e6d1d5183e0e	BRD-K60038276	DB01029	138402-11-6	Approved
gemcitabine	MCF7	0.08	24	0	543dc84be4b0e6d1d517b891	BRD-K15108141	DB00441	95058-81-4	Approved
hydrocortisone-acetate	A375	10	24	0.0006	543dab3ae4b0e6d1d517830e	BRD-A65767837	DB14539	50-03-3	Approved
idarubicin	PC3	10	24	0	543e0acae4b0e6d1d5183af9	BRD-K69650333	DB01177	58957-92-9	Approved
vinblastine	PC3	10	24	0	543d9fafe4b0e6d1d5176b18	BRD-A55594068	DB00570	865-21-4	Approved
tamoxifen	MCF7	10	24	0	543e7d19e4b0e6d1d518de12	BRD-K93754473	DB00675	10540-29-1	Approved
sirolimus	HA1E	10	6	0	543dc0e9e4b0e6d1d517a7e4	BRD-A79768653	DB00877	53123-88-9	Approved
prednisolone	PC3	10	24	0.009	543da72ee4b0e6d1d5177d2f	BRD-A27887842	DB00860	50-24-8	Approved
timolol	A549	10	6	0.0059	543e7865e4b0e6d1d518d90d	BRD-K08806317	DB00373	26839-75-8	Approved
pentobarbital	VCAP	10	24	0.003	543db875e4b0e6d1d5179488	BRD-A44448661	DB00312	76-74-4	Approved
tacrolimus	VCAP	10	24	0.0064	543e0d4ae4b0e6d1d5183d56	BRD-K44094599	DB00864	104987-11-3	Approved
ciclopirox	PC3	10	24	0.0006	5441ce98e4b007b241b1a038	BRD-K13044802	DB01188	29342-05-0	Approved
ponatinib	A549	3.33	24	0	55b1cbe9782c0ea09d5e8773	BRD-K44227013	DB08901	943319-70-8	Approved
flecainide	PC3	10	6	0.0035	543e8269e4b0e6d1d518e29e	BRD-A09472452	DB01195	54143-55-4	Approved
alectinib	MCF7	10	24	0.0001	55b17c91782c0ea09d5e8162	BRD-K11267252	DB11363	1256580-46-7	Approved
cabozantinib	MCF7	10	24	0.0009	55bb0c5179091874796d1047	BRD-K51544265	DB08875	849217-68-1	Approved
ivermectin	A549	10	24	0.0041	543e4e6be4b0e6d1d518899c	BRD-A48570745	DB00602	70288-86-7	Approved
rosuvastatin	PC3	10	24	0.0015	543da721e4b0e6d1d5177c9f	BRD-K82941592	DB01098	287714-41-4	Approved
simvastatin	A375	10	24	0	543dab20e4b0e6d1d51781cf	BRD-A81772229	DB00641	79902-63-9	Approved
desipramine	MCF7	10	24	0.0068	543e5e4de4b0e6d1d518af2b	BRD-K60762818	DB01151	50-47-5	Approved
etacrynic-acid	MCF7	10	6	0.0001	543db470e4b0e6d1d517909f	BRD-K63630713	DB00903	58-54-8	Approved
topotecan	MCF7	10	6	0	543e179de4b0e6d1d5184c4d	BRD-A59985574	DB01030	123948-87-8	Approved
palbociclib	VCAP	10	24	0.0006	543e4baae4b0e6d1d51885c2	BRD-K51313569	DB09073	571190-30-2	Approved
diltiazem	HCC515	10	24	0.0083	543d937ce4b0e6d1d5175265	BRD-K81029756	DB00343	42399-41-7	Approved
retinol	HA1E	10	6	0.0071	543e39fbe4b0e6d1d5187585	BRD-K13927029	DB00162	68-26-8	Approved
sorafenib	HT29	10	6	0.0061	543e2897e4b0e6d1d51862dd	BRD-K49810818	DB00398	284461-73-0	Approved
amiodarone	A375	10	24	0	543dba58e4b0e6d1d5179785	BRD-K17561142	DB01118	1951-25-3	Approved
SN-38	A549	0.35	6	0.0003	543dbceae4b0e6d1d5179b38	BRD-A36630025	DB05482	86639-52-3	Investigational
valdecoxib	PC3	177.6	24	0	543dcce1e4b0e6d1d517c69b	BRD-K12994359	DB00580	181695-72-7	Approved
mitoxantrone	HT29	10	6	0	543e7b55e4b0e6d1d518dd4e	BRD-K21680192	DB01204	65271-80-9	Approved
panobinostat	HT29	10	6	0	543e1561e4b0e6d1d5184908	BRD-K02130563	DB06603	404950-80-7	Approved
perhexiline	VCAP	10	6	0.0001	543dd595e4b0e6d1d517e473	BRD-A19633847	DB01074	6621-47-2	Approved
budesonide	HCC515	10	6	0.0026	543da420e4b0e6d1d517779f	BRD-A60571864	DB01222	51333-22-3	Approved
sirolimus	PC3	10	24	0	55b16f63782c0ea09d5e7f25	BRD-A79768653	DB00877	53123-88-9	Approved
beclomethasone-dipropionate	A549	10	24	0.0044	543e54b6e4b0e6d1d518994a	BRD-K97810537	DB00394	5534-09-8	Approved
methylene-blue	A375	10	24	0	543dba5ae4b0e6d1d517979a	BRD-K16406336	DB09241	61-73-4	Approved
prednisolone-acetate	A549	10	24	0.0099	543e4e6ae4b0e6d1d5188999	BRD-A01643550	DB15566	52-21-1	Approved
irinotecan	HCC515	10	24	0	543d9978e4b0e6d1d5175e14	BRD-K08547377	DB00762	97682-44-5	Approved
docetaxel	MCF7	10	24	0.0005	543e2a2ce4b0e6d1d518637b	BRD-K42125900	DB01248	114977-28-5	Approved
celecoxib	VCAP	10	6	0.0072	543dfb4ce4b0e6d1d5181e8a	BRD-K02637541	DB00482	169590-42-5	Approved
sirolimus	A549	10	24	0	55b1cc0b782c0ea09d5e87ef	BRD-A79768653	DB00877	53123-88-9	Approved
trifluoperazine	MCF7	10	6	0.0043	543db45ee4b0e6d1d5178fca	BRD-K89732114	DB00831	117-89-5	Approved
erythromycin	PC3	10	24	0.0006	543e80bae4b0e6d1d518e0fb	BRD-A44827100	DB00199	114-07-8	Approved
betamethasone	VCAP	10	24	0.008	543da963e4b0e6d1d5177f1c	BRD-A02180903	DB00443	378-44-9	Approved
homoharringtonine	A375	10	6	0.0001	543e5a3ee4b0e6d1d518a679	BRD-K76674262	DB04865	26833-87-4	Approved
nintedanib	A375	10	24	0.0002	55b83ffc79091874796ce86c	BRD-K49075727	DB09079	656247-17-5	Approved
diclofenac	A549	10	6	0.0094	543e5b58e4b0e6d1d518aa8a	BRD-K08252256	DB00586	15307-86-5	Approved
clopidogrel	VCAP	10	6	0.0003	543dfb4ce4b0e6d1d5181e86	BRD-K27721098	DB00758	113665-84-2	Approved
sulconazole	MCF7	10	24	0.001	543e5124e4b0e6d1d5189075	BRD-A70649075	DB06820	61318-90-9	Approved
auranofin	HA1E	10	6	0	543dc0eee4b0e6d1d517a829	BRD-A79465854	DB00995	34031-32-8	Approved
nilotinib	MCF7	10	6	0.0017	543e4197e4b0e6d1d5187c3c	BRD-K81528515	DB04868	641571-10-0	Approved
etodolac	VCAP	10	6	0.0003	543dfb33e4b0e6d1d5181d5d	BRD-A16998493	DB00749	41340-25-4	Approved
bosutinib	A375	10	24	0.0003	55ba79bd79091874796d08a2	BRD-K99964838	DB06616	380843-75-4	Approved
ciclopirox	MCF7	10	6	0.0006	5441c87ee4b007b241b19eb4	BRD-K13044802	DB01188	29342-05-0	Approved
doxapram	VCAP	10	24	0.0004	543e02c6e4b0e6d1d5182ed6	BRD-A46179541	DB00561	309-29-5	Approved
dexamethasone	HCC515	10	24	0	543dc2b2e4b0e6d1d517aa7e	BRD-A69951442	DB01234	50-02-2	Approved
leflunomide	PC3	10	24	0.0096	543d950ae4b0e6d1d51755c5	BRD-K78692225	DB01097	75706-12-6	Approved
mitoxantrone	A549	10	24	0	55baa4bf79091874796d09cf	BRD-K21680192	DB01204	65271-80-9	Approved
mycophenolic-acid	VCAP	10	24	0	543da962e4b0e6d1d5177f0c	BRD-K31542390	DB01024	24280-93-1	Approved
hydrocortisone	HCC515	10	24	0.0011	543d9e63e4b0e6d1d51768e6	BRD-A75172220	DB00741	50-23-7	Approved
capsaicin	VCAP	10	6	0.0075	543e0e87e4b0e6d1d5183ec3	BRD-K16336526	DB06774	404-86-4	Approved
erlotinib	HCC515	10	24	0.006	55b1d26279091874796cd530	BRD-K70401845	DB00530	183321-74-6	Approved
dabrafenib	HA1E	1.11	24	0.0089	55b1b27d782c0ea09d5e866d	BRD-K09951645	DB08912	1195765-45-7	Approved
amlodipine	A549	10	24	0.0041	543e4e67e4b0e6d1d5188976	BRD-A22032524	DB00381	88150-42-9	Approved
retinol	HCC515	10	6	0.0074	543e3b16e4b0e6d1d5187761	BRD-K13927029	DB00162	68-26-8	Approved
gemcitabine	HT29	0.08	24	0.0041	543dc5b4e4b0e6d1d517b396	BRD-K15108141	DB00441	95058-81-4	Approved
fluocinolone	HA1E	10	6	0.0011	543e797fe4b0e6d1d518dac7	BRD-K94353609	DB12553	807-38-5	Investigational
fluocinolone	MCF7	10	6	0.0039	543db471e4b0e6d1d51790af	BRD-A77824596	DB12553	807-38-5	Investigational
paroxetine	A549	10	24	0.0009	543e4e60e4b0e6d1d518891b	BRD-K37991163	DB00715	61869-08-7	Approved
digoxin	PC3	10	6	0	543e826ce4b0e6d1d518e2bb	BRD-A75144621	DB00390	20830-75-5	Approved
ponatinib	MCF7	10	24	0.0001	55b17c87782c0ea09d5e8110	BRD-K44227013	DB08901	943319-70-8	Approved
ciclopirox	MCF7	10	6	0.0006	5441c87ee4b007b241b19eb4	BRD-K13044802	DB01188	29342-05-0	Approved
clocortolone-pivalate	A549	10	24	0.0013	543e54b6e4b0e6d1d518994f	BRD-K38003476	DB00838	34097-16-0	Approved
regorafenib	HCC515	10	24	0.0001	55b1a60a782c0ea09d5e8483	BRD-K16730910	DB08896	755037-03-7	Approved
ixazomib	VCAP	10	6	0	543dd5a7e4b0e6d1d517e548	BRD-K78659596	DB09570	1072833-77-2	Approved
fludrocortisone-acetate	A549	10	6	0	543dadd8e4b0e6d1d517874a	BRD-A38749782	DB00687	514-36-3	Approved
calcitriol	VCAP	10	24	0.0038	543e0d5be4b0e6d1d5183e31	BRD-K27316855	DB00136	32222-06-3	Approved
osimertinib	A375	10	24	0	55ba79a179091874796d07cc	BRD-K42805893	DB09330	1421373-65-0	Approved
betamethasone	VCAP	10	24	0.008	543da963e4b0e6d1d5177f1c	BRD-A02180903	DB00443	378-44-9	Approved
tretinoin	HA1E	40	6	0.0009	543dc0f4e4b0e6d1d517a867	BRD-K64634304	DB00755	302-79-4	Approved
prednisolone	HCC515	10	24	0.0004	543da3a4e4b0e6d1d517764d	BRD-A27887842	DB00860	50-24-8	Approved
tacrine	VCAP	10	24	0.0001	543e8404e4b0e6d1d518e38f	BRD-K81473089	DB00382	321-64-2	Approved
paclitaxel	HA1E	10	24	0	543d9203e4b0e6d1d5174ed3	BRD-A23723433	DB01229	33069-62-4	Approved
hydrocortisone-valerate	HCC515	10	24	0.0014	543d9e57e4b0e6d1d5176854	BRD-A25143711	DB14544	57524-89-7	Approved
olaparib	A375	44.4	24	0	543dba5de4b0e6d1d51797cb	BRD-K02113016	DB09074	763113-22-0	Approved
teniposide	MCF7	1.25	24	0	543dc85ee4b0e6d1d517b977	BRD-A35588707	DB00444	29767-20-2	Approved
hydrocortisone-valerate	HCC515	10	24	0.0014	543d9e57e4b0e6d1d5176854	BRD-A25143711	DB14544	57524-89-7	Approved
atorvastatin	A375	10	24	0	543dba53e4b0e6d1d5179744	BRD-U88459701	DB01076	134523-00-5	Approved
perhexiline	A375	10	24	0	543dba61e4b0e6d1d51797f5	BRD-A19633847	DB01074	6621-47-2	Approved
cyclosporin-a	HT29	10	6	0	543e6444e4b0e6d1d518bd53	BRD-A64290322	DB00091	59865-13-3	Approved
amsacrine	VCAP	10	6	0	543daa20e4b0e6d1d5178128	BRD-K98490050	DB00276	51264-14-3	Approved
vemurafenib	MCF7	10	6	0.0002	543e418ee4b0e6d1d5187bd4	BRD-K56343971	DB08881	918504-65-1	Approved
vandetanib	A549	10	24	0.0001	55baa4ac79091874796d0940	BRD-K77625799	DB05294	443913-73-3	Approved
tegaserod	VCAP	10	24	0.0011	543e0d49e4b0e6d1d5183d50	BRD-K21806131	DB01079	145158-71-0	Approved
capsaicin	HA1E	160	24	0.0055	543dc002e4b0e6d1d517a787	BRD-K50590187	DB06774	404-86-4	Approved
diclofenac	A549	10	6	0.0094	543e5b58e4b0e6d1d518aa8a	BRD-K08252256	DB00586	15307-86-5	Approved
irinotecan	A549	10	24	0.0002	543e54b7e4b0e6d1d5189958	BRD-K08547377	DB00762	97682-44-5	Approved
ivermectin	HA1E	10	24	0.0038	543d9d94e4b0e6d1d5176602	BRD-A48570745	DB00602	70288-86-7	Approved
17-beta-estradiol	VCAP	10	6	0	543e8578e4b0e6d1d518e4e9	BRD-K66766661	DB00783	35380-71-3	Approved
simvastatin	VCAP	10	24	0.0043	543db882e4b0e6d1d5179519	BRD-A81772229	DB00641	79902-63-9	Approved
amcinonide	A549	10	24	0	543e4e74e4b0e6d1d5188a13	BRD-A36010170	DB00288	51022-69-6	Approved
budesonide	HA1E	10	24	0.0068	543da2a3e4b0e6d1d5177337	BRD-A60571864	DB01222	51333-22-3	Approved
fluocinolone	A549	10	6	0.0005	543e786ee4b0e6d1d518d97c	BRD-K94353609	DB12553	807-38-5	Investigational
atorvastatin	HCC515	10	24	0.0005	543dc2c2e4b0e6d1d517ab46	BRD-U88459701	DB01076	134523-00-5	Approved
albendazole	HA1E	10	24	0.0007	543da2a4e4b0e6d1d517734d	BRD-K79131256	DB00518	54965-21-8	Approved
vorinostat	HT29	10	24	0	55b21788782c0ea09d5e8dfd	BRD-K81418486	DB02546	149647-78-9	Approved
carvedilol	VCAP	10	24	0.0049	543e0d59e4b0e6d1d5183e0f	BRD-A10977446	DB01136	72956-09-3	Approved
afatinib	A375	10	24	0.0041	55b83fe079091874796ce7a4	BRD-A58767537	DB08916	850140-72-6	Approved
paclitaxel	MCF7	10	24	0	543e5e64e4b0e6d1d518b047	BRD-A23723433	DB01229	33069-62-4	Approved
orlistat	PC3	10	24	0.0019	543e0ac1e4b0e6d1d5183a93	BRD-K63343048	DB01083	96829-58-2	Approved
SN-38	HCC515	0.35	6	0	543dc37fe4b0e6d1d517ad12	BRD-A36630025	DB05482	86639-52-3	Investigational
medroxyprogesterone	PC3	10	24	0.0025	543e80c5e4b0e6d1d518e180	BRD-K82216340	DB00603	71-58-9	Approved
biperiden	VCAP	10	24	0.0072	543da0bce4b0e6d1d5176e8c	BRD-A36471396	DB00810	514-65-8	Approved
betamethasone	HCC515	10	24	0.0002	543d9977e4b0e6d1d5175e0d	BRD-K39188321	DB00443	378-44-9	Approved
pyrimethamine	VCAP	10	24	0.0011	543e8404e4b0e6d1d518e38d	BRD-K88429204	DB00205	58-14-0	Approved
osimertinib	PC3	10	24	0.0038	55bb201c79091874796d1142	BRD-K42805893	DB09330	1421373-65-0	Approved
triclosan	PC3	10	24	0.0099	543da717e4b0e6d1d5177c1c	BRD-K41731458	DB08604	3380-34-5	Approved
betamethasone	HCC515	10	24	0.0002	543d9977e4b0e6d1d5175e0d	BRD-K39188321	DB00443	378-44-9	Approved
glipizide	VCAP	10	24	0.0085	543da0bee4b0e6d1d5176ea2	BRD-K12219985	DB01067	29094-61-9	Approved
teniposide	VCAP	1.25	6	0	543dd595e4b0e6d1d517e472	BRD-A35588707	DB00444	29767-20-2	Approved
retinol	HCC515	10	6	0.0074	543e3b16e4b0e6d1d5187761	BRD-K13927029	DB00162	68-26-8	Approved
acyclovir	PC3	10	6	0.0011	543df9d1e4b0e6d1d5181a93	BRD-K32318651	DB00787	59277-89-3	Approved
belinostat	A375	10	24	0	55bb3df079091874796d12ae	BRD-K17743125	DB05015	866323-14-0	Approved
cyclosporin-a	PC3	10	24	0	543d94ece4b0e6d1d5175463	BRD-A38030642	DB00091	59865-13-3	Approved
beclomethasone-dipropionate	HCC515	10	24	0.0007	543d9977e4b0e6d1d5175e11	BRD-K97810537	DB00394	5534-09-8	Approved
ivermectin	A375	10	6	0.0067	543e4de8e4b0e6d1d51887f9	BRD-A48570745	DB00602	70288-86-7	Approved
chlorambucil	HA1E	10	24	0	543da2a4e4b0e6d1d517734c	BRD-K29458283	DB00291	305-03-3	Approved
valdecoxib	A549	177.6	6	0.0001	543dbcede4b0e6d1d5179b5c	BRD-K12994359	DB00580	181695-72-7	Approved
olaparib	MCF7	44.4	24	0.0007	543dc861e4b0e6d1d517b99c	BRD-K02113016	DB09074	763113-22-0	Approved
prednicarbate	HCC515	10	6	0.0033	543da40be4b0e6d1d51776a0	BRD-K46137903	DB01130	73771-04-7	Approved
vinorelbine	HT29	10	6	0.0003	543e3e0be4b0e6d1d51878e5	BRD-M30523314	DB00361	71486-22-1	Approved
panobinostat	PC3	10	24	0	543e1a51e4b0e6d1d5184f60	BRD-K02130563	DB06603	404950-80-7	Approved
teniposide	A375	1.25	6	0	543dbbb8e4b0e6d1d5179845	BRD-A35588707	DB00444	29767-20-2	Approved
dabrafenib	A375	1.11	24	0	55b1d8d6782c0ea09d5e89e0	BRD-K09951645	DB08912	1195765-45-7	Approved
mebendazole	PC3	10	24	0.0002	543d9af8e4b0e6d1d5176092	BRD-K77987382	DB00643	31431-39-7	Approved
donepezil	A549	10	24	0	543e4e5fe4b0e6d1d5188911	BRD-A49160188	DB00843	120014-06-4	Approved
fluticasone-propionate	HCC515	10	24	0.0028	543d937fe4b0e6d1d517528f	BRD-K62310379	DB00588	80474-14-2	Approved
nafcillin	MCF7	10	24	0.003	543e7d18e4b0e6d1d518de06	BRD-K18574842	DB00607	147-52-4	Approved
hydrocortisone-valerate	HCC515	10	24	0.0014	543d9e57e4b0e6d1d5176854	BRD-A25143711	DB14544	57524-89-7	Approved
ixazomib	A375	10	6	0.0003	543dbbc7e4b0e6d1d5179904	BRD-K78659596	DB09570	1072833-77-2	Approved
sildenafil	MCF7	10	24	0	543e511ee4b0e6d1d5189027	BRD-K79759585	DB00203	139755-83-2	Approved
ezetimibe	HA1E	10	6	0.0046	543da317e4b0e6d1d517742e	BRD-A41519720	DB00973	163222-33-1	Approved
azathioprine	A375	10	24	0.0002	543dd6ade4b0e6d1d517e7d2	BRD-K32821942	DB00993	446-86-6	Approved
flucytosine	VCAP	10	24	0	543e0d4ee4b0e6d1d5183d86	BRD-K82143716	DB01099	2022-85-7	Approved
vorinostat	HCC515	10	6	0	543dfd8ce4b0e6d1d518258d	BRD-K81418486	DB02546	149647-78-9	Approved
selegiline	MCF7	10	24	0	543e7d2ee4b0e6d1d518df0c	BRD-K86434416	DB01037	14611-51-9	Approved
cyproheptadine	MCF7	10	24	0	543dff8ae4b0e6d1d51829b3	BRD-K28143534	DB00434	129-03-3	Approved
dexamethasone	VCAP	10	6	0	543e4d6ce4b0e6d1d5188696	BRD-K38775274	DB01234	50-02-2	Approved
fluocinolone	A375	10	24	0.0011	543dab2ae4b0e6d1d5178246	BRD-A77824596	DB12553	807-38-5	Investigational
hydrocortisone-acetate	A549	10	24	0	543dad04e4b0e6d1d517853b	BRD-A65767837	DB14539	50-03-3	Approved
vemurafenib	HT29	10	6	0	543e3e11e4b0e6d1d5187936	BRD-K56343971	DB08881	918504-65-1	Approved
simvastatin	HCC515	10	24	0.0036	543da38fe4b0e6d1d5177547	BRD-K22134346	DB00641	79902-63-9	Approved
panobinostat	MCF7	10	24	0	543e1670e4b0e6d1d5184b01	BRD-K02130563	DB06603	404950-80-7	Approved
dasatinib	A549	0.12	24	0	55b1cc08782c0ea09d5e87d6	BRD-K49328571	DB01254	302962-49-8	Approved
hydrocortisone-acetate	A549	10	24	0	543dad04e4b0e6d1d517853b	BRD-A65767837	DB14539	50-03-3	Approved
retinol	HA1E	10	6	0.0071	543e39fbe4b0e6d1d5187585	BRD-K13927029	DB00162	68-26-8	Approved
idarubicin	HCC515	0.08	24	0	543dc2b0e4b0e6d1d517aa68	BRD-A71390734	DB01177	58957-92-9	Approved
dexrazoxane	VCAP	10	24	0.0006	543e4b9ee4b0e6d1d5188536	BRD-K07265709	DB00380	24584-09-6	Approved
sonidegib	PC3	10	24	0.0032	543dcceae4b0e6d1d517c70b	BRD-K19796430	DB09143	956697-53-3	Approved
amoxapine	VCAP	10	24	0.0029	543da96ce4b0e6d1d5177f86	BRD-K02265150	DB00543	14028-44-5	Approved
SN-38	PC3	0.35	6	0	543dcdace4b0e6d1d517c916	BRD-A36630025	DB05482	86639-52-3	Investigational
donepezil	HCC515	10	24	0.0013	543da38ae4b0e6d1d5177512	BRD-A49160188	DB00843	120014-06-4	Approved
capsaicin	HA1E	160	24	0.0055	543dc002e4b0e6d1d517a787	BRD-K50590187	DB06774	404-86-4	Approved
fluvastatin	MCF7	10	24	0	543e511ae4b0e6d1d5188ff3	BRD-K66296774	DB01095	93957-54-1	Approved
albendazole	VCAP	10	24	0.0042	543da967e4b0e6d1d5177f4f	BRD-K79131256	DB00518	54965-21-8	Approved
palbociclib	A549	10	24	0.0008	55b85a6f79091874796ce9d4	BRD-K51313569	DB09073	571190-30-2	Approved
dexamethasone	VCAP	10	6	0	543e4d6ce4b0e6d1d5188696	BRD-K38775274	DB01234	50-02-2	Approved
bosutinib	HA1E	10	24	0.0004	55bab8a779091874796d0b04	BRD-K99964838	DB06616	380843-75-4	Approved
diphenoxylate	PC3	10	24	0.0086	543e0ad7e4b0e6d1d5183b95	BRD-K41903098	DB01081	915-30-0	Approved
afatinib	HA1E	10	24	0.0002	55b8ab2479091874796cedc0	BRD-A58767537	DB08916	850140-72-6	Approved
ibrutinib	HA1E	10	24	0.0002	55bab89b79091874796d0aae	BRD-A35869383	DB09053	936563-96-1	Approved
dabrafenib	HCC515	3.33	24	0	55b1a619782c0ea09d5e8501	BRD-K09951645	DB08912	1195765-45-7	Approved
vinorelbine	VCAP	10	24	0	543e0d48e4b0e6d1d5183d3b	BRD-K97514127	DB00361	71486-22-1	Approved
ziprasidone	HCC515	10	6	0.0004	543e3afde4b0e6d1d5187639	BRD-K29582115	DB00246	146939-27-7	Approved
sorafenib	VCAP	10	24	0.0012	543e32e9e4b0e6d1d5186cea	BRD-K49810818	DB00398	284461-73-0	Approved
ivermectin	HCC515	10	24	0.0076	543d9e5ae4b0e6d1d517687c	BRD-A48570745	DB00602	70288-86-7	Approved
nitazoxanide	VCAP	10	24	0.0001	543e0d5ae4b0e6d1d5183e1b	BRD-K96471533	DB00507	55981-09-4	Approved
mitoxantrone	PC3	10	24	0	55bb203579091874796d11f6	BRD-K21680192	DB01204	65271-80-9	Approved
idarubicin	HT29	0.08	6	0.0007	543dc69ae4b0e6d1d517b4a7	BRD-A71390734	DB01177	58957-92-9	Approved
azacitidine	PC3	10	6	0	543e8271e4b0e6d1d518e2fa	BRD-K03406345	DB00928	320-67-2	Approved
sunitinib	VCAP	10	24	0.0007	543e4b97e4b0e6d1d51884d8	BRD-M64432851	DB01268	557795-19-4	Approved
bisacodyl	MCF7	10	24	0	543e5126e4b0e6d1d5189083	BRD-K39987650	DB09020	603-50-9	Approved
vincristine	HA1E	10	24	0.0014	543d9d88e4b0e6d1d517657b	BRD-A60414806	DB00541	57-22-7	Approved
prednisolone	HCC515	10	24	0.0004	543da3a4e4b0e6d1d517764d	BRD-A27887842	DB00860	50-24-8	Approved
methylprednisolone	A549	10	6	0.001	543df4c5e4b0e6d1d5180f2a	BRD-K35240538	DB00959	83-43-2	Approved
alclometasone	HCC515	10	6	0.0006	543da408e4b0e6d1d5177676	BRD-A90131694	DB00240	67452-97-5	Approved
pyrimethamine	A549	10	24	0.0093	543e4e73e4b0e6d1d5188a07	BRD-K88429204	DB00205	58-14-0	Approved
testosterone-propionate	VCAP	10	24	0.0063	543da0c5e4b0e6d1d5176efa	BRD-A48720949	DB01420	57-85-2	Approved
mycophenolic-acid	HT29	10	6	0.0004	543e644ae4b0e6d1d518bda2	BRD-K31542390	DB01024	24280-93-1	Approved
dexamethasone	A549	10	6	0.0001	543dbcfde4b0e6d1d5179c13	BRD-A69951442	DB01234	50-02-2	Approved
nifedipine	HA1E	10	6	0.0047	543dc0fbe4b0e6d1d517a8c0	BRD-K96354014	DB01115	21829-25-4	Approved
rosiglitazone	HCC515	80	24	0.0027	543dc2b5e4b0e6d1d517aaa4	BRD-A97437073	DB00412	122320-73-4	Approved
temsirolimus	MCF7	10	6	0.0002	543dc95be4b0e6d1d517bad5	BRD-A62025033	DB06287	162635-04-3	Approved
ivermectin	MCF7	10	24	0	543e5132e4b0e6d1d5189111	BRD-A48570745	DB00602	70288-86-7	Approved
osimertinib	A549	10	24	0	55baa4aa79091874796d0936	BRD-K42805893	DB09330	1421373-65-0	Approved
timolol	A549	10	6	0.0059	543e7865e4b0e6d1d518d90d	BRD-K08806317	DB00373	26839-75-8	Approved
hydrocortisone	A549	10	24	0.0001	543e4e71e4b0e6d1d51889e5	BRD-A75172220	DB00741	50-23-7	Approved
triamcinolone	HCC515	10	24	0.0024	543d9e5ae4b0e6d1d5176878	BRD-K77554836	DB00620	124-94-7	Approved
fluocinolone	A549	10	6	0.0005	543e786ee4b0e6d1d518d97c	BRD-K94353609	DB12553	807-38-5	Investigational
flunisolide	VCAP	10	6	0	543dfb33e4b0e6d1d5181d5c	BRD-K49577446	DB00180	3385-03-3	Approved
irinotecan	HA1E	10	24	0.0002	543d9861e4b0e6d1d5175ace	BRD-K08547377	DB00762	97682-44-5	Approved
atorvastatin	HA1E	10	24	0	543dbfe9e4b0e6d1d517a653	BRD-U88459701	DB01076	134523-00-5	Approved
acamprosate	MCF7	10	24	0.0079	543e6509e4b0e6d1d518bfa4	BRD-M41783010	DB00659	77337-76-9	Approved
palbociclib	A375	10	24	0.0009	55b8400579091874796ce8b6	BRD-K51313569	DB09073	571190-30-2	Approved
epirubicin	A375	10	6	0	543e4de5e4b0e6d1d51887dd	BRD-K04548931	DB00445	56420-45-2	Approved
orciprenaline	VCAP	10	6	0	543e8581e4b0e6d1d518e54f	BRD-A07780951	DB00816	586-06-1	Approved
amoxapine	HCC515	10	6	0.0082	543da421e4b0e6d1d51777a5	BRD-K02265150	DB00543	14028-44-5	Approved
tetrahydrobiopterin	PC3	10	24	0.0025	543e80bce4b0e6d1d518e119	BRD-A67605442	DB00360	62989-33-7	Approved
irinotecan	MCF7	10	24	0.0008	543e57a0e4b0e6d1d5189fc5	BRD-K08547377	DB00762	97682-44-5	Approved
tamoxifen	HA1E	28.39	24	0.0004	543dbfede4b0e6d1d517a684	BRD-K93754473	DB00675	10540-29-1	Approved
betamethasone	VCAP	10	24	0.008	543da963e4b0e6d1d5177f1c	BRD-A02180903	DB00443	378-44-9	Approved
hydrocortisone-acetate	A375	10	24	0.0006	543dab3ae4b0e6d1d517830e	BRD-A65767837	DB14539	50-03-3	Approved
auranofin	HT29	10	6	0	543dc695e4b0e6d1d517b463	BRD-A79465854	DB00995	34031-32-8	Approved
hydrocortisone	A549	10	24	0.0001	543e4e71e4b0e6d1d51889e5	BRD-A75172220	DB00741	50-23-7	Approved
mycophenolic-acid	A549	10	24	0.0022	543e61d3e4b0e6d1d518b85e	BRD-K31542390	DB01024	24280-93-1	Approved
osimertinib	HT29	10	24	0.0001	55baf89a79091874796d0edf	BRD-K42805893	DB09330	1421373-65-0	Approved
cortisone	PC3	10	24	0.0089	543e80cbe4b0e6d1d518e1ca	BRD-K86161929	DB14681	53-06-5	Experimental
clemastine	MCF7	10	24	0.0032	543e5e4fe4b0e6d1d518af3e	BRD-K30240666	DB00283	15686-51-8	Approved
nelfinavir	VCAP	10	24	0.0019	543e0d50e4b0e6d1d5183da9	BRD-K74117820	DB00220	159989-64-7	Approved
fludrocortisone-acetate	HCC515	10	6	0.0098	543daf91e4b0e6d1d5178ad7	BRD-A38749782	DB00687	514-36-3	Approved
retinol	HA1E	10	6	0.0071	543e39fbe4b0e6d1d5187585	BRD-K13927029	DB00162	68-26-8	Approved
carbamazepine	VCAP	10	6	0	543e857be4b0e6d1d518e50d	BRD-K71799949	DB00564	298-46-4	Approved
thioridazine	HT29	10	24	0	543dc5a5e4b0e6d1d517b2e6	BRD-A84481105	DB00679	50-52-2	Approved
nadolol	HCC515	10	24	0.0072	543da394e4b0e6d1d5177586	BRD-A87606379	DB01203	42200-33-9	Approved
naloxone	A549	10	24	0.0043	543e4e6ee4b0e6d1d51889c1	BRD-A41833852	DB01183	465-65-6	Approved
tretinoin	VCAP	40	6	0.009	543dd5a2e4b0e6d1d517e514	BRD-K64634304	DB00755	302-79-4	Approved
fluocinolone	MCF7	10	6	0.0039	543db471e4b0e6d1d51790af	BRD-A77824596	DB12553	807-38-5	Investigational
progesterone	VCAP	10	6	0.0001	543e0e8fe4b0e6d1d5183f1e	BRD-K64994968	DB00396	57-83-0	Approved
digoxin	A549	10	6	0	543e5b54e4b0e6d1d518aa57	BRD-K23478508	DB00390	20830-75-5	Approved
fluticasone	PC3	10	24	0.0002	543d9505e4b0e6d1d517557d	BRD-A59943784	DB13867	90566-53-3	Approved
triamcinolone	A549	10	6	0	543dadbee4b0e6d1d517860a	BRD-A37780065	DB00620	124-94-7	Approved
lapatinib	HCC515	10	24	0.0004	55b8c49979091874796ceeb3	BRD-K19687926	DB01259	231277-92-2	Approved
diphenoxylate	VCAP	10	24	0.0047	543e0d59e4b0e6d1d5183e17	BRD-K41903098	DB01081	915-30-0	Approved
maprotiline	HCC515	10	24	0.0099	543d9969e4b0e6d1d5175d6c	BRD-K25433859	DB00934	10262-69-8	Approved
clofarabine	HCC515	10	24	0	543d9383e4b0e6d1d51752bd	BRD-A82371568	DB00631	123318-82-1	Approved
orciprenaline	A375	10	6	0.0072	543e77c9e4b0e6d1d518d8b5	BRD-A07780951	DB00816	586-06-1	Approved
dexamethasone	HCC515	10	24	0	543dc2b2e4b0e6d1d517aa7e	BRD-A69951442	DB01234	50-02-2	Approved
amsacrine	A375	10	6	0	543e4ddae4b0e6d1d518874f	BRD-K98490050	DB00276	51264-14-3	Approved
prednisolone-acetate	A549	10	24	0.0099	543e4e6ae4b0e6d1d5188999	BRD-A01643550	DB15566	52-21-1	Approved
epirubicin	HCC515	10	6	0.0017	543da407e4b0e6d1d5177671	BRD-K04548931	DB00445	56420-45-2	Approved
homoharringtonine	PC3	10	6	0	543e01c4e4b0e6d1d5182d19	BRD-A24643465	DB04865	26833-87-4	Approved
salmeterol	VCAP	10	6	0	543dfb32e4b0e6d1d5181d53	BRD-A01320529	DB00938	89365-50-4	Approved
erythromycin	PC3	10	24	0.0006	543e80bae4b0e6d1d518e0fb	BRD-A44827100	DB00199	114-07-8	Approved
gemcitabine	A375	0.08	24	0	543dba4be4b0e6d1d51796e1	BRD-K15108141	DB00441	95058-81-4	Approved
hydrocortisone-acetate	VCAP	10	24	0.0098	543db87be4b0e6d1d51794cd	BRD-A65767837	DB14539	50-03-3	Approved
loperamide	HA1E	10	24	0.002	543dbffde4b0e6d1d517a747	BRD-K61250553	DB00836	53179-11-6	Approved
thioridazine	VCAP	10	6	0.001	543dd5a6e4b0e6d1d517e53e	BRD-A84481105	DB00679	50-52-2	Approved
homoharringtonine	MCF7	10	6	0	543e5efee4b0e6d1d518b070	BRD-K76674262	DB04865	26833-87-4	Approved
naltrexone	HA1E	10	24	0.0036	543da295e4b0e6d1d517729c	BRD-A66559694	DB00704	16590-41-3	Approved
dactinomycin	VCAP	10	6	0.0071	543e038fe4b0e6d1d5182f87	BRD-K70578146	DB00970	50-76-0	Approved
simvastatin	MCF7	10	24	0.0003	543e5122e4b0e6d1d518905c	BRD-K22134346	DB00641	79902-63-9	Approved
methylene-blue	HT29	10	6	0	543dc6a3e4b0e6d1d517b515	BRD-K16406336	DB09241	61-73-4	Approved
fluticasone	HCC515	10	24	0.0045	543d937ae4b0e6d1d517524c	BRD-A59943784	DB13867	90566-53-3	Approved
mitomycin-c	A549	10	24	0	543e4e65e4b0e6d1d5188958	BRD-A48237631	DB00305	50-07-7	Approved
retinol	VCAP	10	6	0.0064	543e4d72e4b0e6d1d51886e3	BRD-K22429181	DB00162	68-26-8	Approved
topotecan	PC3	10	6	0.0001	543e0c1ae4b0e6d1d5183c2e	BRD-K55696337	DB01030	123948-87-8	Approved
budesonide	A549	10	6	0	543dadd5e4b0e6d1d5178720	BRD-A82238138	DB01222	51333-22-3	Approved
amsacrine	PC3	10	6	0.0007	543da82de4b0e6d1d5177eab	BRD-K98490050	DB00276	51264-14-3	Approved
dexamethasone	A549	10	6	0.0001	543dbcfde4b0e6d1d5179c13	BRD-A69951442	DB01234	50-02-2	Approved
lovastatin	A375	40	24	0	543dba4de4b0e6d1d5179700	BRD-A70155556	DB00227	75330-75-5	Approved
sirolimus	HT29	10	6	0.0003	543e155ae4b0e6d1d51848b1	BRD-K89626439	DB00877	53123-88-9	Approved
paroxetine	MCF7	10	24	0	543e512ae4b0e6d1d51890bc	BRD-K37991163	DB00715	61869-08-7	Approved
pimozide	HA1E	10	24	0.0004	543dbfebe4b0e6d1d517a66e	BRD-K01292756	DB01100	2062-78-4	Approved
toremifene	MCF7	10	24	0	543e5123e4b0e6d1d5189065	BRD-K51350053	DB00539	89778-26-7	Approved
exemestane	MCF7	10	24	0.0001	543e5125e4b0e6d1d518907b	BRD-A73741725	DB00990	107868-30-4	Approved
cytarabine	VCAP	10	24	0.0016	543e0d48e4b0e6d1d5183d41	BRD-K33106058	DB00987	147-94-4	Approved
piperacillin	MCF7	10	24	0.0072	543e7d25e4b0e6d1d518dea2	BRD-K86873305	DB00319	66258-76-2	Approved
sorafenib	HA1E	10	24	0.0017	55b8ab3979091874796cee63	BRD-K23984367	DB00398	284461-73-0	Approved
nitazoxanide	PC3	10	24	0	543e0acde4b0e6d1d5183b19	BRD-K96471533	DB00507	55981-09-4	Approved
sertraline	VCAP	10	24	0.0003	543e0d4ae4b0e6d1d5183d55	BRD-K82036761	DB01104	79617-96-2	Approved
retinol	A375	10	6	0.0057	543e35d2e4b0e6d1d5186fd9	BRD-K13927029	DB00162	68-26-8	Approved
podophyllotoxin	HA1E	10	24	0.0021	543d9d8ee4b0e6d1d51765c1	BRD-K47869605	DB01179	518-28-5	Approved
ponatinib	HA1E	1.11	24	0	55b1b284782c0ea09d5e86a8	BRD-K44227013	DB08901	943319-70-8	Approved
thioridazine	HA1E	10	24	0.0004	543dbfe8e4b0e6d1d517a644	BRD-A84481105	DB00679	50-52-2	Approved
praziquantel	HCC515	10	24	0.0057	543da396e4b0e6d1d517759c	BRD-A21858158	DB01058	55268-74-1	Approved
mometasone	HCC515	10	24	0.0034	543d997be4b0e6d1d5175e3b	BRD-K60640630	DB00764	105102-22-5	Experimental
paclitaxel	PC3	10	24	0	543d94f3e4b0e6d1d51754b6	BRD-A23723433	DB01229	33069-62-4	Approved
reserpine	HCC515	10	24	0.0083	543d9e5fe4b0e6d1d51768ac	BRD-K95921201	DB00206	50-55-5	Approved
tacrolimus	HA1E	22.2	24	0.0004	543dbff2e4b0e6d1d517a6c6	BRD-K08845546	DB00864	104987-11-3	Approved
bosutinib	HCC515	10	24	0.0011	55bace3a79091874796d0c6a	BRD-K99964838	DB06616	380843-75-4	Approved
panobinostat	VCAP	10	6	0	543e1ff4e4b0e6d1d51856c1	BRD-K02130563	DB06603	404950-80-7	Approved
ponatinib	HT29	10	24	0	55b189bd782c0ea09d5e826e	BRD-K44227013	DB08901	943319-70-8	Approved
sirolimus	VCAP	10	24	0.0002	543e4ba3e4b0e6d1d518856f	BRD-K84937637	DB00877	53123-88-9	Approved
perhexiline	HA1E	10	6	0	543dc0f1e4b0e6d1d517a845	BRD-A19633847	DB01074	6621-47-2	Approved
vorinostat	A549	10	24	0	55baa4bf79091874796d09ce	BRD-K81418486	DB02546	149647-78-9	Approved
triamcinolone-acetonide	A549	10	24	0.0002	543dad0ce4b0e6d1d5178595	BRD-A92439610	DB00620	124-94-7	Approved
nilotinib	VCAP	10	24	0	543e4b9ee4b0e6d1d5188534	BRD-K81528515	DB04868	641571-10-0	Approved
valdecoxib	HT29	177.6	24	0.0004	543dc5bbe4b0e6d1d517b3ec	BRD-K12994359	DB00580	181695-72-7	Approved
pazopanib	HCC515	10	24	0.0025	55bace4979091874796d0cde	BRD-K74514084	DB06589	444731-52-6	Approved
tamoxifen	A549	10	6	0.0044	543dadc9e4b0e6d1d517868e	BRD-K04210847	DB00675	10540-29-1	Approved
hydrocortisone-valerate	A549	10	24	0.0026	543e4e61e4b0e6d1d5188930	BRD-A25143711	DB14544	57524-89-7	Approved
trifluoperazine	A375	10	24	0.0002	543dba49e4b0e6d1d51796cb	BRD-K89732114	DB00831	117-89-5	Approved
dexamethasone	A549	10	6	0.0001	543dbcfde4b0e6d1d5179c13	BRD-A69951442	DB01234	50-02-2	Approved
azacitidine	VCAP	10	6	0	543e8574e4b0e6d1d518e4bc	BRD-K03406345	DB00928	320-67-2	Approved
daunorubicin	HCC515	10	24	0	543da39fe4b0e6d1d5177611	BRD-K43389675	DB00694	20830-81-3	Approved
betamethasone	HCC515	10	24	0.0002	543d9977e4b0e6d1d5175e0d	BRD-K39188321	DB00443	378-44-9	Approved
vorinostat	PC3	10	6	0	543df9cee4b0e6d1d5181a75	BRD-K81418486	DB02546	149647-78-9	Approved
vemurafenib	HA1E	10	6	0	543dc0f0e4b0e6d1d517a83b	BRD-K56343971	DB08881	918504-65-1	Approved
tacrolimus	MCF7	22.2	24	0.0001	543dc85ce4b0e6d1d517b962	BRD-K08845546	DB00864	104987-11-3	Approved
acitretin	MCF7	10	6	0.002	543e419de4b0e6d1d5187c7e	BRD-K62012036	DB00459	55079-83-9	Approved
SN-38	HA1E	0.35	6	0	543dc0e9e4b0e6d1d517a7ea	BRD-A36630025	DB05482	86639-52-3	Investigational
tolazamide	A549	10	6	0.0032	543dbcece4b0e6d1d5179b53	BRD-K32164935	DB00839	1156-19-0	Approved
auranofin	VCAP	10	6	0	543dd592e4b0e6d1d517e452	BRD-A79465854	DB00995	34031-32-8	Approved
mefloquine	PC3	10	6	0.0037	543e825ee4b0e6d1d518e212	BRD-K40645748	DB00358	53230-10-7	Approved
bosutinib	A549	10	24	0	55baa4aa79091874796d0934	BRD-K99964838	DB06616	380843-75-4	Approved
prednisolone	PC3	10	24	0.009	543da72ee4b0e6d1d5177d2f	BRD-A27887842	DB00860	50-24-8	Approved
cyclosporin-a	VCAP	10	6	0.0001	543d97e3e4b0e6d1d51759cb	BRD-A38030642	DB00091	59865-13-3	Approved
crizotinib	A549	10	24	0.003	55b1641779091874796cd002	BRD-K78431006	DB08865	877399-52-5	Approved
digoxin	MCF7	10	6	0	543e5f11e4b0e6d1d518b163	BRD-K23478508	DB00390	20830-75-5	Approved
prednisolone	HCC515	10	24	0.0004	543da3a4e4b0e6d1d517764d	BRD-A27887842	DB00860	50-24-8	Approved
alectinib	A549	10	24	0.0001	55b1cc09782c0ea09d5e87e1	BRD-K11267252	DB11363	1256580-46-7	Approved
auranofin	MCF7	10	6	0	543dc94ae4b0e6d1d517ba0a	BRD-A79465854	DB00995	34031-32-8	Approved
regorafenib	HT29	10	24	0	55b189a5782c0ea09d5e81b7	BRD-K16730910	DB08896	755037-03-7	Approved
selegiline	PC3	10	24	0.0005	543e80c2e4b0e6d1d518e163	BRD-K86434416	DB01037	14611-51-9	Approved
crizotinib	MCF7	10	6	0	543e418de4b0e6d1d5187bc7	BRD-K78431006	DB08865	877399-52-5	Approved
dinoprostone	VCAP	10	6	0.0009	543d97cfe4b0e6d1d51758d6	BRD-K26521938	DB00917	363-24-6	Approved
sertraline	MCF7	10	24	0.0001	543e511ae4b0e6d1d5188ffb	BRD-K82036761	DB01104	79617-96-2	Approved
sulconazole	PC3	10	24	0.0015	543d9fb1e4b0e6d1d5176b2c	BRD-A70649075	DB06820	61318-90-9	Approved
duloxetine	MCF7	10	24	0.0065	543e5119e4b0e6d1d5188fe8	BRD-K71103788	DB00476	116539-59-4	Approved
tacrolimus	VCAP	10	24	0.0064	543e0d4ae4b0e6d1d5183d56	BRD-K44094599	DB00864	104987-11-3	Approved
perhexiline	PC3	10	6	0.0094	543dcda9e4b0e6d1d517c8ee	BRD-A19633847	DB01074	6621-47-2	Approved
epirubicin	A549	10	24	0	543e4e6ce4b0e6d1d51889a8	BRD-K04548931	DB00445	56420-45-2	Approved
azacitidine	A549	10	24	0	55bb775879091874796d14b3	BRD-K03406345	DB00928	320-67-2	Approved
carbidopa	MCF7	10	24	0.006	543df71fe4b0e6d1d518178e	BRD-A69512159	DB00190	28860-95-9	Approved
hydrocortisone-valerate	A549	10	24	0.0026	543e4e61e4b0e6d1d5188930	BRD-A25143711	DB14544	57524-89-7	Approved
betamethasone	A549	10	24	0	543e4e63e4b0e6d1d5188944	BRD-A02180903	DB00443	378-44-9	Approved
amiodarone	HA1E	10	24	0.0002	543dc001e4b0e6d1d517a77d	BRD-K17561142	DB01118	1951-25-3	Approved
naltrexone	PC3	10	6	0.0083	543df9d0e4b0e6d1d5181a88	BRD-K88172511	DB00704	16590-41-3	Approved
clofarabine	VCAP	10	6	0.0008	543d97dfe4b0e6d1d5175992	BRD-A82371568	DB00631	123318-82-1	Approved
topotecan	HCC515	10	6	0	543e13e9e4b0e6d1d51846e7	BRD-A59985574	DB01030	123948-87-8	Approved
daunorubicin	VCAP	10	6	0.0072	543da1a3e4b0e6d1d51770a5	BRD-A68009927	DB00694	20830-81-3	Approved
formoterol	VCAP	10	24	0.0035	543e0d5ee4b0e6d1d5183e4e	BRD-K54006094	DB00983	73573-87-2	Approved
retinol	HCC515	10	6	0.0074	543e3b16e4b0e6d1d5187761	BRD-K13927029	DB00162	68-26-8	Approved
rosiglitazone	A375	80	24	0.0042	543dba4ce4b0e6d1d51796f0	BRD-A97437073	DB00412	122320-73-4	Approved
idelalisib	MCF7	10	24	0.001	55bb0c4d79091874796d102c	BRD-K60866521	DB09054	870281-82-6	Approved
mitomycin-c	A375	10	6	0	543e4df7e4b0e6d1d51888b8	BRD-A48237631	DB00305	50-07-7	Approved
hydrocortisone	A549	10	24	0.0001	543e4e71e4b0e6d1d51889e5	BRD-A75172220	DB00741	50-23-7	Approved
medroxyprogesterone	VCAP	10	6	0	543e8584e4b0e6d1d518e572	BRD-K82216340	DB00603	71-58-9	Approved
hydrocortisone-acetate	A375	10	24	0.0006	543dab3ae4b0e6d1d517830e	BRD-A65767837	DB14539	50-03-3	Approved
dasatinib	HA1E	10	24	0	55bb925479091874796d169a	BRD-K49328571	DB01254	302962-49-8	Approved
temsirolimus	HA1E	10	6	0	543dc0ede4b0e6d1d517a81a	BRD-A62025033	DB06287	162635-04-3	Approved
doxorubicin	PC3	10	6	0	543e0c16e4b0e6d1d5183c03	BRD-K92093830	DB00997	23214-92-8	Approved
erlotinib	A375	10	6	0.0094	543e35d2e4b0e6d1d5186fd8	BRD-K70401845	DB00530	183321-74-6	Approved
gemcitabine	PC3	0.08	24	0	543dccf7e4b0e6d1d517c7ac	BRD-K15108141	DB00441	95058-81-4	Approved
oxaprozin	VCAP	10	24	0	543e0d4fe4b0e6d1d5183d93	BRD-K25394294	DB00991	21256-18-8	Approved
floxuridine	VCAP	10	24	0.0003	543e8403e4b0e6d1d518e38a	BRD-A80638690	DB00322	50-91-9	Approved
fludarabine	PC3	10	24	0	543e1a57e4b0e6d1d5184fab	BRD-K72238567	DB01073	21679-14-1	Approved
belinostat	HA1E	0.37	24	0	55bb924479091874796d1623	BRD-K17743125	DB05015	866323-14-0	Approved
retinol	A375	10	6	0.0057	543e35d2e4b0e6d1d5186fd9	BRD-K13927029	DB00162	68-26-8	Approved
trimipramine	HCC515	10	24	0.0056	543da38de4b0e6d1d517752c	BRD-A19195498	DB00726	739-71-9	Approved
cabergoline	HA1E	10	24	0.0095	543d920de4b0e6d1d5174f4a	BRD-K86882815	DB00248	81409-90-7	Approved
perhexiline	A549	10	6	0	543dbcf7e4b0e6d1d5179bdc	BRD-A19633847	DB01074	6621-47-2	Approved
loteprednol	VCAP	10	24	0.0089	543e0d5be4b0e6d1d5183e30	BRD-K39983086	DB00873	129260-79-3	Approved
hydrocortisone-valerate	A549	10	24	0.0026	543e4e61e4b0e6d1d5188930	BRD-A25143711	DB14544	57524-89-7	Approved
sunitinib	MCF7	10	6	0.0001	543e418ae4b0e6d1d5187ba6	BRD-M64432851	DB01268	557795-19-4	Approved
afatinib	PC3	10	6	0.0001	543e308de4b0e6d1d5186aab	BRD-K66175015	DB08916	850140-72-6	Approved
megestrol	VCAP	10	6	0	543e857ce4b0e6d1d518e516	BRD-K12002134	DB00351	595-33-5	Approved
naltrexone	HCC515	10	24	0.0072	543da39ce4b0e6d1d51775e9	BRD-A66559694	DB00704	16590-41-3	Approved
dexamethasone	HA1E	10	24	0.001	543dc003e4b0e6d1d517a78f	BRD-A69951442	DB01234	50-02-2	Approved
clofarabine	MCF7	10	24	0.0001	543e57b6e4b0e6d1d518a0bc	BRD-A82371568	DB00631	123318-82-1	Approved
hydrocortisone	HCC515	10	24	0.0011	543d9e63e4b0e6d1d51768e6	BRD-A75172220	DB00741	50-23-7	Approved
clofarabine	A375	10	6	0	543e543de4b0e6d1d5189827	BRD-A82371568	DB00631	123318-82-1	Approved
fludarabine	HCC515	10	6	0	543e13f0e4b0e6d1d518473f	BRD-K72238567	DB01073	21679-14-1	Approved
afatinib	MCF7	10	24	0	55b9cfa479091874796cfe59	BRD-A58767537	DB08916	850140-72-6	Approved
ponatinib	HCC515	3.33	24	0.0004	55b1a623782c0ea09d5e854c	BRD-K44227013	DB08901	943319-70-8	Approved
calcitriol	PC3	10	24	0.004	543e0acee4b0e6d1d5183b2a	BRD-K27316855	DB00136	32222-06-3	Approved
fluocinolone-acetonide	A549	10	6	0	543dadc7e4b0e6d1d5178679	BRD-A15297126	DB00591	67-73-2	Approved
ruxolitinib	PC3	10	6	0.0013	543e463be4b0e6d1d5188143	BRD-K53972329	DB08877	941678-49-5	Approved
digoxin	VCAP	10	6	0	543d97e6e4b0e6d1d51759e7	BRD-K23478508	DB00390	20830-75-5	Approved
loratadine	VCAP	10	24	0.0098	543e0d5de4b0e6d1d5183e3b	BRD-K82795137	DB00455	79794-75-5	Approved
ketoprofen	VCAP	10	24	0.0084	543da0bce4b0e6d1d5176e85	BRD-A97739905	DB01009	22071-15-4	Approved
ponatinib	PC3	10	24	0	55b16f67782c0ea09d5e7f44	BRD-K44227013	DB08901	943319-70-8	Approved
ethinyl-estradiol	MCF7	10	6	0.0038	543db470e4b0e6d1d517909c	BRD-A02367930	DB00977	57-63-6	Approved
hydrocortisone-acetate	A549	10	24	0	543dad04e4b0e6d1d517853b	BRD-A65767837	DB14539	50-03-3	Approved
dasatinib	MCF7	10	24	0.0001	55b17c82782c0ea09d5e80eb	BRD-K49328571	DB01254	302962-49-8	Approved
homoharringtonine	HA1E	10	6	0	543d92eae4b0e6d1d517505e	BRD-K76674262	DB04865	26833-87-4	Approved
clomifene	HA1E	10	24	0.0001	543da29ee4b0e6d1d5177309	BRD-K29950728	DB00882	911-45-5	Approved
amsacrine	HA1E	10	6	0	543da31ce4b0e6d1d5177468	BRD-K98490050	DB00276	51264-14-3	Approved
thiothixene	PC3	10	6	0.0006	543df9d4e4b0e6d1d5181ab9	BRD-K55070890	DB01623	3313-26-6	Approved
bromocriptine	PC3	10	24	0.0036	543d9aede4b0e6d1d517601d	BRD-A69960130	DB01200	25614-03-3	Approved
olaparib	PC3	44.4	24	0.0005	543dcce9e4b0e6d1d517c6fb	BRD-K02113016	DB09074	763113-22-0	Approved
sorafenib	PC3	10	24	0.0019	543e2eafe4b0e6d1d51869cc	BRD-K23984367	DB00398	284461-73-0	Approved
bromhexine	HA1E	10	24	0.0078	543da2a4e4b0e6d1d5177345	BRD-K47631482	DB09019	3572-43-8	Approved
fenofibrate	HA1E	10	24	0.0047	543d9864e4b0e6d1d5175af3	BRD-K50388907	DB01039	49562-28-9	Approved
ivermectin	PC3	10	24	0.0001	543d9fbae4b0e6d1d5176b95	BRD-A48570745	DB00602	70288-86-7	Approved
etoposide	VCAP	10	24	0	543e0d47e4b0e6d1d5183d33	BRD-K37798499	DB00773	33419-42-0	Approved
auranofin	A549	10	6	0	543dbceee4b0e6d1d5179b68	BRD-A79465854	DB00995	34031-32-8	Approved
hydrocortisone	A549	10	24	0.0001	543e4e71e4b0e6d1d51889e5	BRD-A75172220	DB00741	50-23-7	Approved
nilotinib	HT29	10	6	0.0004	543e3e21e4b0e6d1d51879ee	BRD-K81528515	DB04868	641571-10-0	Approved
pindolol	VCAP	10	24	0.0065	543da965e4b0e6d1d5177f34	BRD-A97701745	DB00960	13523-86-9	Approved
doxorubicin	VCAP	10	6	0.0001	543e0e99e4b0e6d1d5183f96	BRD-K92093830	DB00997	23214-92-8	Approved
fulvestrant	MCF7	10	24	0	543e5117e4b0e6d1d5188fd0	BRD-A90490067	DB00947	129453-61-8	Approved
nintedanib	HT29	10	24	0.0007	55b955ff79091874796cf789	BRD-K49075727	DB09079	656247-17-5	Approved
raloxifene	MCF7	10	24	0	543e5131e4b0e6d1d518910b	BRD-K63828191	DB00481	84449-90-1	Approved
vinblastine	MCF7	10	24	0	543e512ae4b0e6d1d51890b4	BRD-A55594068	DB00570	865-21-4	Approved
everolimus	HCC515	10	6	0	543e3b11e4b0e6d1d5187726	BRD-K13514097	DB01590	159351-69-6	Approved
triclosan	HCC515	10	24	0.0001	543da38ee4b0e6d1d5177541	BRD-K41731458	DB08604	3380-34-5	Approved
clofarabine	A549	10	24	0.0093	543e54b8e4b0e6d1d518995d	BRD-A82371568	DB00631	123318-82-1	Approved
cyclosporin-a	HA1E	10	24	0	543d9220e4b0e6d1d517501a	BRD-A38030642	DB00091	59865-13-3	Approved
irbesartan	A549	10	6	0.0082	543e06b6e4b0e6d1d518348f	BRD-K60038276	DB01029	138402-11-6	Approved
belinostat	HT29	10	6	0	543e2880e4b0e6d1d51861c1	BRD-K17743125	DB05015	866323-14-0	Approved
hydrocortisone	A549	10	24	0.0001	543e4e71e4b0e6d1d51889e5	BRD-A75172220	DB00741	50-23-7	Approved
doxorubicin	MCF7	10	6	0	5441c87ce4b007b241b19e9a	BRD-K92093830	DB00997	23214-92-8	Approved
dabrafenib	MCF7	10	24	0.0058	55b17c92782c0ea09d5e8166	BRD-K09951645	DB08912	1195765-45-7	Approved
ivermectin	PC3	10	24	0.0001	543d9fbae4b0e6d1d5176b95	BRD-A48570745	DB00602	70288-86-7	Approved
budesonide	A549	10	6	0	543dadd5e4b0e6d1d5178720	BRD-A82238138	DB01222	51333-22-3	Approved
vandetanib	PC3	10	24	0.0086	55bb201979091874796d112b	BRD-K77625799	DB05294	443913-73-3	Approved
sunitinib	PC3	10	24	0.0001	55bb203479091874796d11ea	BRD-K42828737	DB01268	557795-19-4	Approved
belinostat	VCAP	10	6	0	543e350ee4b0e6d1d5186e74	BRD-K17743125	DB05015	866323-14-0	Approved
azacitidine	HCC515	3.33	24	0.0002	55b23e06782c0ea09d5e904f	BRD-K03406345	DB00928	320-67-2	Approved
fluorometholone	A549	10	24	0.0018	543dad0fe4b0e6d1d51785ba	BRD-A13133631	DB00324	426-13-1	Approved
prednisolone-acetate	HA1E	10	24	0.0032	543da28ee4b0e6d1d5177246	BRD-A01643550	DB15566	52-21-1	Approved
metoclopramide	VCAP	10	24	0.0019	543d9c50e4b0e6d1d5176293	BRD-K75641298	DB01233	364-62-5	Approved
miglitol	VCAP	10	24	0.0007	543e0d56e4b0e6d1d5183def	BRD-K44779798	DB00491	72432-03-2	Approved
everolimus	VCAP	10	6	0.0001	543e4d62e4b0e6d1d5188620	BRD-K13514097	DB01590	159351-69-6	Approved
idelalisib	HT29	1.11	24	0.0053	55baf88779091874796d0e59	BRD-K60866521	DB09054	870281-82-6	Approved
hydrocortisone-valerate	A549	10	24	0.0026	543e4e61e4b0e6d1d5188930	BRD-A25143711	DB14544	57524-89-7	Approved
rosiglitazone	PC3	80	24	0.0001	543dcce2e4b0e6d1d517c6aa	BRD-A97437073	DB00412	122320-73-4	Approved
prednisolone-acetate	HA1E	10	24	0.0032	543da28ee4b0e6d1d5177246	BRD-A01643550	DB15566	52-21-1	Approved
docetaxel	VCAP	10	24	0.0001	543e0d5be4b0e6d1d5183e32	BRD-K63265447	DB01248	114977-28-5	Approved
triamcinolone-acetonide	A549	10	24	0.0002	543dad0ce4b0e6d1d5178595	BRD-A92439610	DB00620	124-94-7	Approved
retinol	VCAP	10	6	0.0064	543e4d72e4b0e6d1d51886e3	BRD-K22429181	DB00162	68-26-8	Approved
doxepin	MCF7	10	24	0.0071	543e5e52e4b0e6d1d518af63	BRD-K37694030	DB01142	1668-19-5	Approved
daunorubicin	PC3	10	6	0	543e3081e4b0e6d1d5186a12	BRD-K17210248	DB00694	20830-81-3	Approved
doxorubicin	A375	10	6	0	543e4ddbe4b0e6d1d5188755	BRD-K92093830	DB00997	23214-92-8	Approved
pioglitazone	PC3	10	24	0.0025	543e0abfe4b0e6d1d5183a7f	BRD-A48430263	DB01132	111025-46-8	Approved
gatifloxacin	PC3	10	6	0.0083	543df9d0e4b0e6d1d5181a8a	BRD-A74980173	DB01044	112811-59-3	Approved
cyclosporin-a	HCC515	10	24	0	543d9379e4b0e6d1d5175242	BRD-A38030642	DB00091	59865-13-3	Approved
nalbuphine	VCAP	10	24	0.008	543db873e4b0e6d1d517946c	BRD-K66404838	DB00844	20594-83-6	Approved
sirolimus	MCF7	10	6	0	543dc957e4b0e6d1d517baa4	BRD-A79768653	DB00877	53123-88-9	Approved
methotrexate	VCAP	10	24	0	543e0d55e4b0e6d1d5183ddd	BRD-K59456551	DB00563	59-05-2	Approved
mitoxantrone	MCF7	0.12	24	0	55b6722b79091874796cde7d	BRD-K21680192	DB01204	65271-80-9	Approved
tioguanine	PC3	10	24	0.0086	5441bbd5e4b007b241b19aed	BRD-K75649340	DB00352	154-42-7	Approved
mycophenolate-mofetil	PC3	10	24	0	543d9fb7e4b0e6d1d5176b72	BRD-K92428153	DB00688	128794-94-5	Approved
perphenazine	HA1E	10	24	0.0003	543da2a6e4b0e6d1d5177355	BRD-K10995081	DB00850	58-39-9	Approved
cyclosporin-a	HCC515	10	24	0	543d9379e4b0e6d1d5175242	BRD-A38030642	DB00091	59865-13-3	Approved
rimexolone	HCC515	10	24	0.003	543d9e5de4b0e6d1d517689f	BRD-K31627533	DB00896	49697-38-3	Approved
dexrazoxane	PC3	10	24	0.0001	543e44dae4b0e6d1d5187f8d	BRD-K07265709	DB00380	24584-09-6	Approved
nilotinib	A375	10	6	0.0017	543e35d3e4b0e6d1d5186fea	BRD-K81528515	DB04868	641571-10-0	Approved
methylene-blue	HA1E	10	24	0.0001	543dbfeee4b0e6d1d517a692	BRD-K16406336	DB09241	61-73-4	Approved
verteporfin	MCF7	10	24	0.0002	5441dd62e4b007b241b1a215	BRD-A35782587	DB00460	129497-78-5	Approved
bortezomib	A549	0.04	6	0	543dbcefe4b0e6d1d5179b70	BRD-K88510285	DB00188	179324-69-7	Approved
dactinomycin	MCF7	10	6	0	543e5250e4b0e6d1d5189268	BRD-A73909368	DB00970	50-76-0	Approved
ixazomib	MCF7	10	6	0	543dc95ae4b0e6d1d517baca	BRD-K78659596	DB09570	1072833-77-2	Approved
glimepiride	HA1E	10	24	0.0071	543d9861e4b0e6d1d5175acb	BRD-K42693031	DB00222	93479-97-1	Approved
thioridazine	A549	10	6	0.0018	543dadc5e4b0e6d1d517865c	BRD-A84481105	DB00679	50-52-2	Approved
nandrolone	VCAP	10	24	0	543e0d47e4b0e6d1d5183d31	BRD-K52080565	DB13169	434-22-0	Experimental
fluocinolone	HA1E	10	6	0.0011	543e797fe4b0e6d1d518dac7	BRD-K94353609	DB12553	807-38-5	Investigational
chlorpromazine	MCF7	10	24	0	543e5e49e4b0e6d1d518aef5	BRD-K89997465	DB00477	50-53-3	Approved
tacrolimus	PC3	22.2	24	0.0014	543dccece4b0e6d1d517c71c	BRD-K08845546	DB00864	104987-11-3	Approved
nortriptyline	MCF7	10	24	0.0081	543e64fde4b0e6d1d518bf1d	BRD-K91263825	DB00540	72-69-5	Approved
tropicamide	PC3	10	24	0.0053	543e80b5e4b0e6d1d518e0be	BRD-A79672927	DB00809	1508-75-4	Approved
lovastatin	MCF7	40	24	0	543dc85be4b0e6d1d517b95a	BRD-A70155556	DB00227	75330-75-5	Approved
alitretinoin	MCF7	10	6	0.0002	543e4191e4b0e6d1d5187bf3	BRD-K35483542	DB00523	5300-03-8	Approved
prednisolone	HCC515	10	24	0.0004	543da3a4e4b0e6d1d517764d	BRD-A27887842	DB00860	50-24-8	Approved
trifluoperazine	PC3	10	24	0.0039	543dccf7e4b0e6d1d517c7ae	BRD-K89732114	DB00831	117-89-5	Approved
fluvastatin	VCAP	10	24	0.0098	543da962e4b0e6d1d5177f17	BRD-K66296774	DB01095	93957-54-1	Approved
tenofovir	MCF7	10	6	0.0021	543e41a2e4b0e6d1d5187cb3	BRD-K15891719	DB14126	147127-20-6	Experimental
gatifloxacin	PC3	10	6	0.0083	543df9d0e4b0e6d1d5181a8a	BRD-A74980173	DB01044	112811-59-3	Approved
nizatidine	HCC515	10	24	0.006	543d9e6fe4b0e6d1d5176972	BRD-K46652470	DB00585	76963-41-2	Approved
crizotinib	HA1E	10	6	0	543e39fbe4b0e6d1d5187582	BRD-K78431006	DB08865	877399-52-5	Approved
tamoxifen	VCAP	28.39	6	0.0078	543dd58be4b0e6d1d517e403	BRD-K93754473	DB00675	10540-29-1	Approved
pazopanib	MCF7	10	24	0.009	55bb0c5779091874796d1077	BRD-K74514084	DB06589	444731-52-6	Approved
cladribine	PC3	10	6	0.0034	543e8271e4b0e6d1d518e2fb	BRD-K93034159	DB00242	4291-63-8	Approved
trifluoperazine	HA1E	10	24	0.0028	543dbffee4b0e6d1d517a754	BRD-K89732114	DB00831	117-89-5	Approved
tretinoin	MCF7	10	6	0.0002	543e4188e4b0e6d1d5187b89	BRD-K71879491	DB00755	302-79-4	Approved
cabozantinib	HT29	10	24	0.0009	55baf8a879091874796d0f4f	BRD-K51544265	DB08875	849217-68-1	Approved
acyclovir	MCF7	10	24	0.0035	543df720e4b0e6d1d5181796	BRD-K32318651	DB00787	59277-89-3	Approved
triamcinolone	HCC515	10	24	0.0024	543d9e5ae4b0e6d1d5176878	BRD-K77554836	DB00620	124-94-7	Approved
fluocinolone	A549	10	6	0.0005	543e786ee4b0e6d1d518d97c	BRD-K94353609	DB12553	807-38-5	Investigational
prednisolone-acetate	A549	10	24	0.0099	543e4e6ae4b0e6d1d5188999	BRD-A01643550	DB15566	52-21-1	Approved
doxorubicin	HT29	10	6	0	543e645ae4b0e6d1d518be5f	BRD-A52530684	DB00997	23214-92-8	Approved
valdecoxib	HCC515	177.6	24	0.0067	543dc2b3e4b0e6d1d517aa8d	BRD-K12994359	DB00580	181695-72-7	Approved
regorafenib	HA1E	10	24	0.0049	55b1b26d782c0ea09d5e85f2	BRD-K16730910	DB08896	755037-03-7	Approved
budesonide	A549	10	6	0	543dadd5e4b0e6d1d5178720	BRD-A82238138	DB01222	51333-22-3	Approved
fluocinolone-acetonide	A549	10	6	0	543dadc7e4b0e6d1d5178679	BRD-A15297126	DB00591	67-73-2	Approved
mestinon	VCAP	10	24	0.0081	543e83fee4b0e6d1d518e344	BRD-K69688083	DB00545	155-97-5	Approved
flucytosine	VCAP	10	24	0	543e0d4ee4b0e6d1d5183d86	BRD-K82143716	DB01099	2022-85-7	Approved
tibolone	VCAP	10	24	0	543e02b6e4b0e6d1d5182e0a	BRD-K10467831	DB09070	5630-53-5	Approved
medroxyprogesterone	PC3	10	24	0.0025	543e80c5e4b0e6d1d518e180	BRD-K82216340	DB00603	71-58-9	Approved
hydrocortisone	HCC515	10	24	0.0011	543d9e63e4b0e6d1d51768e6	BRD-A75172220	DB00741	50-23-7	Approved
ivermectin	A549	10	24	0.0041	543e4e6be4b0e6d1d518899c	BRD-A48570745	DB00602	70288-86-7	Approved
piroxicam	MCF7	10	24	0.0018	543e5128e4b0e6d1d518909e	BRD-A57382968	DB00554	36322-90-4	Approved
diclofenac	A549	10	6	0.0094	543e5b58e4b0e6d1d518aa8a	BRD-K08252256	DB00586	15307-86-5	Approved
everolimus	HT29	10	6	0	543e3e0de4b0e6d1d5187906	BRD-K13514097	DB01590	159351-69-6	Approved
dexamethasone	A549	10	6	0.0001	543dbcfde4b0e6d1d5179c13	BRD-A69951442	DB01234	50-02-2	Approved
spironolactone	VCAP	10	6	0.0011	543e856ee4b0e6d1d518e46c	BRD-K90027355	DB00421	52-01-7	Approved
clomifene	MCF7	10	24	0	543e5e54e4b0e6d1d518af7a	BRD-K29950728	DB00882	911-45-5	Approved
retinol	A375	10	6	0.0057	543e35d2e4b0e6d1d5186fd9	BRD-K13927029	DB00162	68-26-8	Approved
capsaicin	PC3	160	24	0.0001	543dccfae4b0e6d1d517c7ce	BRD-K50590187	DB06774	404-86-4	Approved
thiothixene	HA1E	10	24	0.0018	543d9d9fe4b0e6d1d5176689	BRD-K97309399	DB01623	3313-26-6	Approved
fluocinolone-acetonide	HCC515	10	6	0.009	543daf9be4b0e6d1d5178b49	BRD-A15297126	DB00591	67-73-2	Approved
cyclosporin-a	A375	10	6	0.0021	543e6187e4b0e6d1d518b6d4	BRD-A64290322	DB00091	59865-13-3	Approved
flunisolide	PC3	10	6	0.0083	543df9e9e4b0e6d1d5181bb3	BRD-K49577446	DB00180	3385-03-3	Approved
cyclosporin-a	A549	10	24	0	543e5ad3e4b0e6d1d518a8b8	BRD-A38030642	DB00091	59865-13-3	Approved
budesonide	A375	10	24	0.0087	543dab37e4b0e6d1d51782e7	BRD-A82238138	DB01222	51333-22-3	Approved
budesonide	A375	10	24	0.0087	543dab37e4b0e6d1d51782e7	BRD-A82238138	DB01222	51333-22-3	Approved
olaparib	A549	10	24	0.0035	55bb775f79091874796d14e9	BRD-K02113016	DB09074	763113-22-0	Approved
prednisolone-acetate	A549	10	24	0.0099	543e4e6ae4b0e6d1d5188999	BRD-A01643550	DB15566	52-21-1	Approved
gefitinib	HCC515	10	6	0.0004	543e3b16e4b0e6d1d5187767	BRD-K64052750	DB00317	184475-35-2	Approved
azathioprine	HT29	10	24	0.0012	543ddd25e4b0e6d1d517f0ec	BRD-K32821942	DB00993	446-86-6	Approved
fluoxetine	VCAP	10	6	0.0064	543dfb46e4b0e6d1d5181e43	BRD-A31159102	DB00472	54910-89-3	Approved
retinol	VCAP	10	6	0.0064	543e4d72e4b0e6d1d51886e3	BRD-K22429181	DB00162	68-26-8	Approved
homatropine	A549	10	24	0.0074	543dad04e4b0e6d1d517853d	BRD-A09539288	DB11181	87-00-3	Approved
mometasone	A549	10	24	0.0001	543e5ac4e4b0e6d1d518a7ff	BRD-K60640630	DB00764	105102-22-5	Experimental
belinostat	A549	0.37	24	0	55bb774279091874796d141a	BRD-K17743125	DB05015	866323-14-0	Approved
phenoxybenzamine	MCF7	10	24	0	543e7d31e4b0e6d1d518df2c	BRD-A67799922	DB00925	59-96-1	Approved
teniposide	PC3	10	6	0.0003	543da823e4b0e6d1d5177e30	BRD-A35588707	DB00444	29767-20-2	Approved
isotretinoin	PC3	10	24	0.0016	543e44e0e4b0e6d1d5187fd7	BRD-K76723084	DB00982	4759-48-2	Approved
lenalidomide	A549	177.6	6	0.0077	543dbcf5e4b0e6d1d5179bc3	BRD-A17883755	DB00480	191732-72-6	Approved
ivermectin	HA1E	10	24	0.0038	543d9d94e4b0e6d1d5176602	BRD-A48570745	DB00602	70288-86-7	Approved
paroxetine	VCAP	10	24	0.0001	543e8413e4b0e6d1d518e449	BRD-A62326914	DB00715	61869-08-7	Approved
propafenone	VCAP	10	24	0.0062	543e83fce4b0e6d1d518e328	BRD-A26334849	DB01182	54063-53-5	Approved
lenalidomide	HCC515	177.6	24	0.009	543dc2c2e4b0e6d1d517ab3f	BRD-A17883755	DB00480	191732-72-6	Approved
bosutinib	MCF7	10	6	0.0002	543e418be4b0e6d1d5187baa	BRD-K99964838	DB06616	380843-75-4	Approved
mycophenolic-acid	MCF7	10	24	0	543e64f8e4b0e6d1d518bed8	BRD-K31542390	DB01024	24280-93-1	Approved
ruxolitinib	A549	10	6	0.0092	543e37afe4b0e6d1d51872d6	BRD-K53972329	DB08877	941678-49-5	Approved
acyclovir	PC3	10	6	0.0011	543df9d1e4b0e6d1d5181a93	BRD-K32318651	DB00787	59277-89-3	Approved
sunitinib	HCC515	10	24	0.0003	55bace2a79091874796d0bf5	BRD-K42828737	DB01268	557795-19-4	Approved
amsacrine	HT29	10	6	0.0042	543da59de4b0e6d1d5177a61	BRD-K98490050	DB00276	51264-14-3	Approved
hydrocortisone-valerate	A549	10	24	0.0026	543e4e61e4b0e6d1d5188930	BRD-A25143711	DB14544	57524-89-7	Approved
donepezil	VCAP	10	24	0.0041	543da96ee4b0e6d1d5177f9f	BRD-A49160188	DB00843	120014-06-4	Approved
tamoxifen	A375	10	24	0	543dab37e4b0e6d1d51782ec	BRD-K04210847	DB00675	10540-29-1	Approved
chlorpromazine	HA1E	10	24	0.0002	543da29de4b0e6d1d51772f6	BRD-K89997465	DB00477	50-53-3	Approved
cladribine	A375	10	6	0	543e77c5e4b0e6d1d518d87f	BRD-K93034159	DB00242	4291-63-8	Approved
capsaicin	VCAP	10	6	0.0075	543e0e87e4b0e6d1d5183ec3	BRD-K16336526	DB06774	404-86-4	Approved
bortezomib	HT29	0.04	6	0	543dc6a3e4b0e6d1d517b518	BRD-K88510285	DB00188	179324-69-7	Approved
teniposide	A549	1.25	6	0	543dbcf2e4b0e6d1d5179b93	BRD-A35588707	DB00444	29767-20-2	Approved
podophyllotoxin	PC3	10	24	0.0005	543d9fbae4b0e6d1d5176b94	BRD-K47869605	DB01179	518-28-5	Approved
azacitidine	HT29	10	24	0.0001	55b21782782c0ea09d5e8dcc	BRD-K03406345	DB00928	320-67-2	Approved
sirolimus	PC3	10	24	0	55b16f63782c0ea09d5e7f25	BRD-A79768653	DB00877	53123-88-9	Approved
cyclosporin-a	VCAP	10	6	0.0001	543d97e3e4b0e6d1d51759cb	BRD-A38030642	DB00091	59865-13-3	Approved
terbutaline	VCAP	10	6	0.0017	543e8586e4b0e6d1d518e58a	BRD-A50157456	DB00871	23031-25-6	Approved
hydrocortisone-acetate	A549	10	24	0	543dad04e4b0e6d1d517853b	BRD-A65767837	DB14539	50-03-3	Approved
prednisolone	PC3	10	24	0.009	543da72ee4b0e6d1d5177d2f	BRD-A27887842	DB00860	50-24-8	Approved
topotecan	A375	10	6	0	543e1024e4b0e6d1d5184067	BRD-A59985574	DB01030	123948-87-8	Approved
acyclovir	VCAP	10	6	0.0037	543dfb4ce4b0e6d1d5181e82	BRD-K32318651	DB00787	59277-89-3	Approved
vorinostat	MCF7	10	6	0	543e5238e4b0e6d1d5189139	BRD-K81418486	DB02546	149647-78-9	Approved
naltrexone	A549	10	24	0.0001	543dad00e4b0e6d1d5178512	BRD-A83855350	DB00704	16590-41-3	Approved
teniposide	HCC515	1.25	24	0	543dc2b4e4b0e6d1d517aa99	BRD-A35588707	DB00444	29767-20-2	Approved
mirtazapine	VCAP	10	24	0.0001	543e8401e4b0e6d1d518e370	BRD-K83153774	DB00370	85650-52-8	Approved
erythromycin	PC3	10	24	0.0006	543e80bae4b0e6d1d518e0fb	BRD-A44827100	DB00199	114-07-8	Approved
alclometasone	A549	10	24	0	543e4e70e4b0e6d1d51889e0	BRD-A90131694	DB00240	67452-97-5	Approved
quinine	HA1E	10	6	0.0086	543dc0e8e4b0e6d1d517a7d4	BRD-U94846492	DB00468	130-95-0	Approved
triamcinolone	HCC515	10	24	0.0024	543d9e5ae4b0e6d1d5176878	BRD-K77554836	DB00620	124-94-7	Approved
triamcinolone	A549	10	6	0	543dadbee4b0e6d1d517860a	BRD-A37780065	DB00620	124-94-7	Approved
aripiprazole	MCF7	10	24	0.0016	5441dd75e4b007b241b1a304	BRD-K70358946	DB01238	129722-12-9	Approved
mafenide	VCAP	10	6	0.0017	543dfb4ce4b0e6d1d5181e89	BRD-K30649484	DB06795	138-39-6	Approved
reserpine	HA1E	10	24	0.0024	543d9d9de4b0e6d1d517666c	BRD-K95921201	DB00206	50-55-5	Approved
hydrocortisone-valerate	HCC515	10	24	0.0014	543d9e57e4b0e6d1d5176854	BRD-A25143711	DB14544	57524-89-7	Approved
thioridazine	MCF7	10	6	0.0008	543db476e4b0e6d1d51790e6	BRD-A84481105	DB00679	50-52-2	Approved
benazepril	HCC515	10	24	0.0091	543da38fe4b0e6d1d5177546	BRD-A15131297	DB00542	86541-75-5	Approved
gemcitabine	HCC515	0.08	24	0	543dc2b1e4b0e6d1d517aa79	BRD-K15108141	DB00441	95058-81-4	Approved
bromocriptine	MCF7	10	6	0.0091	5441b567e4b007b241b19ab8	BRD-K72853990	DB01200	25614-03-3	Approved
temsirolimus	A375	10	24	0.0069	543dba49e4b0e6d1d51796cc	BRD-A62025033	DB06287	162635-04-3	Approved
triamcinolone	HCC515	10	24	0.0024	543d9e5ae4b0e6d1d5176878	BRD-K77554836	DB00620	124-94-7	Approved
pentobarbital	A549	10	24	0	543dacfae4b0e6d1d51784c2	BRD-A44448661	DB00312	76-74-4	Approved
fluphenazine	MCF7	10	6	0.0061	543db474e4b0e6d1d51790d3	BRD-K55127134	DB00623	69-23-8	Approved
regorafenib	PC3	10	24	0	55b16f5d782c0ea09d5e7ef2	BRD-K16730910	DB08896	755037-03-7	Approved
osimertinib	HA1E	10	24	0	55bab8b379091874796d0b65	BRD-K42805893	DB09330	1421373-65-0	Approved
propafenone	MCF7	10	24	0.0056	543e7d19e4b0e6d1d518de19	BRD-A26334849	DB01182	54063-53-5	Approved
calcitriol	VCAP	10	24	0.0038	543e0d5be4b0e6d1d5183e31	BRD-K27316855	DB00136	32222-06-3	Approved
sorafenib	A549	10	24	0	55b85a8179091874796cea58	BRD-K23984367	DB00398	284461-73-0	Approved
fluphenazine	HT29	10	24	0.0007	543db04ae4b0e6d1d5178b8f	BRD-K55127134	DB00623	69-23-8	Approved
pizotifen	HA1E	10	24	0.0084	543da28fe4b0e6d1d517724a	BRD-K75958195	DB06153	15574-96-6	Approved
everolimus	PHH	10	24	0.0024	543e47f2e4b0e6d1d5188356	BRD-K13514097	DB01590	159351-69-6	Approved
nandrolone	VCAP	10	24	0	543e0d47e4b0e6d1d5183d31	BRD-K52080565	DB13169	434-22-0	Experimental
fluvastatin	A549	10	24	0.0019	543e4e5be4b0e6d1d51888e5	BRD-K66296774	DB01095	93957-54-1	Approved
trametinib	A375	1.11	24	0.0003	55b14a6b79091874796ccd6b	BRD-K12343256	DB08911	871700-17-3	Approved
dasatinib	HCC515	1.11	24	0	55b23e01782c0ea09d5e9022	BRD-K49328571	DB01254	302962-49-8	Approved
daunorubicin	MCF7	10	6	0	5441c880e4b007b241b19ec8	BRD-K91966436	DB00694	20830-81-3	Approved
triamcinolone	HCC515	10	24	0.0024	543d9e5ae4b0e6d1d5176878	BRD-K77554836	DB00620	124-94-7	Approved
capsaicin	A549	160	6	0.0035	543dbcf1e4b0e6d1d5179b88	BRD-K50590187	DB06774	404-86-4	Approved
fludarabine	VCAP	10	24	0	543e8408e4b0e6d1d518e3c2	BRD-K66788707	DB01073	21679-14-1	Approved
estradiol-valerate	HCC515	10	24	0.0013	543d9387e4b0e6d1d51752e7	BRD-A39747742	DB13956	979-32-8	Approved
carbidopa	PC3	10	6	0.0011	543df9dee4b0e6d1d5181b37	BRD-A69512159	DB00190	28860-95-9	Approved
SN-38	MCF7	0.35	24	0	543dc859e4b0e6d1d517b936	BRD-A36630025	DB05482	86639-52-3	Investigational
panobinostat	HCC515	10	6	0	543e13eae4b0e6d1d51846f6	BRD-K02130563	DB06603	404950-80-7	Approved
ranitidine	HCC515	10	24	0.0076	543d9e5fe4b0e6d1d51768af	BRD-K70505054	DB00863	66357-35-5	Approved
flecainide	MCF7	10	24	0.0001	543e7d2ae4b0e6d1d518ded5	BRD-A09472452	DB01195	54143-55-4	Approved
digoxin	HCC515	10	24	0	543da3a2e4b0e6d1d5177631	BRD-A94756469	DB00390	20830-75-5	Approved
valdecoxib	VCAP	177.6	6	0.0004	543dd593e4b0e6d1d517e45c	BRD-K12994359	DB00580	181695-72-7	Approved
dexamethasone	VCAP	10	6	0	543e4d6ce4b0e6d1d5188696	BRD-K38775274	DB01234	50-02-2	Approved
capsaicin	PC3	160	24	0.0001	543dccfae4b0e6d1d517c7ce	BRD-K50590187	DB06774	404-86-4	Approved
desipramine	HA1E	10	24	0.0055	543da29ee4b0e6d1d5177306	BRD-K60762818	DB01151	50-47-5	Approved
trimipramine	HA1E	10	24	0.0016	543da299e4b0e6d1d51772c7	BRD-A19195498	DB00726	739-71-9	Approved
cephalexin	MCF7	10	6	0.0008	5441b568e4b007b241b19ac1	BRD-K90733503	DB00567	15686-71-2	Approved
ketorolac	A549	10	24	0.0004	543e4e6ee4b0e6d1d51889c6	BRD-A40639672	DB00465	74103-06-3	Approved
temsirolimus	A549	10	6	0	543dbcebe4b0e6d1d5179b43	BRD-A62025033	DB06287	162635-04-3	Approved
gefitinib	HT29	10	6	0.0051	543e3e13e4b0e6d1d5187945	BRD-K64052750	DB00317	184475-35-2	Approved
ruxolitinib	VCAP	10	6	0	543e4d6ce4b0e6d1d5188698	BRD-K53972329	DB08877	941678-49-5	Approved
perphenazine	VCAP	10	24	0.0002	543da963e4b0e6d1d5177f1f	BRD-K10995081	DB00850	58-39-9	Approved
cyclosporin-a	MCF7	10	6	0	543e6585e4b0e6d1d518c102	BRD-A64290322	DB00091	59865-13-3	Approved
mebendazole	A549	10	24	0.0067	543e61cbe4b0e6d1d518b808	BRD-K77987382	DB00643	31431-39-7	Approved
dexamethasone	VCAP	10	6	0	543e4d6ce4b0e6d1d5188696	BRD-K38775274	DB01234	50-02-2	Approved
sirolimus	A375	10	24	0	543dba49e4b0e6d1d51796cd	BRD-A79768653	DB00877	53123-88-9	Approved
bosutinib	HT29	10	6	0.0004	543e3e0ee4b0e6d1d518790d	BRD-K99964838	DB06616	380843-75-4	Approved
thalidomide	HCC515	10	6	0.0039	543dc368e4b0e6d1d517abfd	BRD-A93255169	DB01041	50-35-1	Approved
auranofin	A375	10	6	0.0027	543dbbcbe4b0e6d1d5179938	BRD-A79465854	DB00995	34031-32-8	Approved
prednisolone	A549	10	24	0.0013	543e4e6ce4b0e6d1d51889ad	BRD-A27887842	DB00860	50-24-8	Approved
fluticasone	PC3	10	24	0.0002	543d9505e4b0e6d1d517557d	BRD-A59943784	DB13867	90566-53-3	Approved
flunisolide	HCC515	10	24	0.0009	543d9970e4b0e6d1d5175dbc	BRD-K49577446	DB00180	3385-03-3	Approved
moclobemide	VCAP	10	24	0	543e0d46e4b0e6d1d5183d28	BRD-K07237224	DB01171	71320-77-9	Approved
retinol	HCC515	10	6	0.0074	543e3b16e4b0e6d1d5187761	BRD-K13927029	DB00162	68-26-8	Approved
belinostat	MCF7	10	6	0	543e2b21e4b0e6d1d5186595	BRD-K17743125	DB05015	866323-14-0	Approved
triamcinolone	A549	10	6	0	543dadbee4b0e6d1d517860a	BRD-A37780065	DB00620	124-94-7	Approved
perphenazine	MCF7	10	24	0	543e5121e4b0e6d1d5189050	BRD-K10995081	DB00850	58-39-9	Approved
budesonide	HA1E	10	24	0.0068	543da2a3e4b0e6d1d5177337	BRD-A60571864	DB01222	51333-22-3	Approved
temsirolimus	HCC515	10	24	0.0047	543dc2b3e4b0e6d1d517aa8f	BRD-A62025033	DB06287	162635-04-3	Approved
epirubicin	PC3	10	6	0	543e0c2ae4b0e6d1d5183cf0	BRD-K04548931	DB00445	56420-45-2	Approved
afatinib	HCC515	10	24	0	55b8c4a979091874796cef28	BRD-A58767537	DB08916	850140-72-6	Approved
betamethasone	HCC515	10	24	0.0002	543d9977e4b0e6d1d5175e0d	BRD-K39188321	DB00443	378-44-9	Approved
auranofin	HCC515	10	6	0	543dc367e4b0e6d1d517abee	BRD-A79465854	DB00995	34031-32-8	Approved
retinol	A375	10	6	0.0057	543e35d2e4b0e6d1d5186fd9	BRD-K13927029	DB00162	68-26-8	Approved
podophyllotoxin	HT29	10	6	0.0044	543e7b4be4b0e6d1d518dcda	BRD-K47869605	DB01179	518-28-5	Approved
daunorubicin	A549	10	6	0	543e5b47e4b0e6d1d518a9b6	BRD-K43389675	DB00694	20830-81-3	Approved
triamcinolone	A549	10	6	0	543dadbee4b0e6d1d517860a	BRD-A37780065	DB00620	124-94-7	Approved
betamethasone	HCC515	10	24	0.0002	543d9977e4b0e6d1d5175e0d	BRD-K39188321	DB00443	378-44-9	Approved
nortriptyline	VCAP	10	24	0.001	543d9c5ce4b0e6d1d517631e	BRD-K91263825	DB00540	72-69-5	Approved
gemcitabine	HA1E	0.08	6	0.0024	543dc0eae4b0e6d1d517a7f3	BRD-K15108141	DB00441	95058-81-4	Approved
vandetanib	HT29	10	24	0.0007	55baf8aa79091874796d0f5e	BRD-K77625799	DB05294	443913-73-3	Approved
estradiol-valerate	HA1E	10	24	0.0001	543d9215e4b0e6d1d5174fa3	BRD-A39747742	DB13956	979-32-8	Approved
tamoxifen	HT29	28.39	24	0.0015	543dc5bce4b0e6d1d517b3f8	BRD-K93754473	DB00675	10540-29-1	Approved
sirolimus	HCC515	10	6	0	543dc370e4b0e6d1d517ac5a	BRD-A79768653	DB00877	53123-88-9	Approved
dabrafenib	A549	1.11	24	0.0061	55b1cc17782c0ea09d5e885a	BRD-K09951645	DB08912	1195765-45-7	Approved
carbamazepine	A549	10	6	0.0089	543e787de4b0e6d1d518da28	BRD-K71799949	DB00564	298-46-4	Approved
crizotinib	HCC515	10	6	0.0009	543e3b08e4b0e6d1d51876b7	BRD-K78431006	DB08865	877399-52-5	Approved
tropisetron	A549	10	6	0.0047	543e06ace4b0e6d1d518340f	BRD-K50866992	DB11699	89565-68-4	Approved
paclitaxel	VCAP	10	24	0.0042	543da964e4b0e6d1d5177f24	BRD-A28746609	DB01229	33069-62-4	Approved
propafenone	PC3	10	24	0.0007	543e80b8e4b0e6d1d518e0e8	BRD-A26334849	DB01182	54063-53-5	Approved
etodolac	MCF7	10	24	0.0042	543df70ce4b0e6d1d51816a0	BRD-A16998493	DB00749	41340-25-4	Approved
pitavastatin	MCF7	10	24	0	543dff79e4b0e6d1d51828e5	BRD-K30097969	DB08860	147511-69-1	Approved
triamcinolone	A549	10	6	0	543dadbee4b0e6d1d517860a	BRD-A37780065	DB00620	124-94-7	Approved
betamethasone	A549	10	24	0	543e4e63e4b0e6d1d5188944	BRD-A02180903	DB00443	378-44-9	Approved
